# Supplementary material for: DNA-Metabarcoding of Belowground Fungal Communities in Bare-Root Forest Nurseries: Focus on Different Tree Species
Source: Microorganisms. 2021 Jan 11;9(1):150. doi: 10.3390/microorganisms9010150 (PMC7827201; doi:10.3390/microorganisms9010150)
Supplement: Supplementary file 1 [file microorganisms-09-00150-s001.xlsx]

## Sheet: Sheet1
Table S1: Relative abundance of fungal and oomycete OTUs sequenced from the root and soil samples of the five tree species bare-root cultivated in forest nurseries in Lithuania.
Taxon	Phylum	GenBank reference	Similarity, %a		Alnus glutinosa		Betula pendula		Picea abies		Pinus sylvestris		Quercus robur		Total		Total, %
					Root, %	Soil, %	Root, %	Soil, %	Root, %	Soil, %	Root, %	Soil, %	Root, %	Soil, %	Root, %	Soil, %
Malassezia restricta	Basidiomycota	CP030254	727/728	99	5.78879	3.58807	8.01527	4.95681	6.56719	2.8514	10.4282	6.00343	20.7536	0.85448	9.00568	4.05126	6.70425
Wilcoxina mikolae	Ascomycota	KU061020	592/593	99	0.11463	0.0931966	0.381679	0.0664452	22.279	0.954654	3.82032	1.46369	0.881191	0.07768	8.82353	0.666975	5.03464
Pustularia sp. 3993_4	Ascomycota	MF352743	513/518	99	-	0.256291	0.152672	4.51827	7.5008	0.0376837	15.5332	0.0343053	0.820419	-	7.55652	1.10236	4.55843
Fusarium oxysporum	Ascomycota	GU136492	547/547	100	2.40722	5.24231	0.725191	4.43854	3.2796	4.81095	2.98908	4.63122	1.91431	2.53755	2.7242	4.46194	3.53142
Tomentella sp. 3993_7	Basidiomycota	KX095160	648/663	98	0.0143287	0.0465983	-	0.0664452	14.1957	0.150735	0.0671704	0.0114351	0.15193	-	4.80285	0.061757	2.60051
Suillus luteus	Basidiomycota	KU721223	688/688	100	-	0.0232992	0.0381679	-	0.055857	0.0125612	6.90176	0.766152	0.121544	0.07768	2.23401	0.222325	1.29954
Mycoarthris corallina	Ascomycota	AH009124	467/473	99	6.53389	0.442684	0.572519	9.12957	0.0239387	0.81648	0.0587741	0.114351	0.0911577	0.15536	1.29647	2.43014	1.82308
Paraphaeosphaeria sporulosa	Ascomycota	KY977581	594/594	100	1.83407	1.49115	0.534351	1.62126	1.29269	2.42432	1.21746	3.89937	0.51656	1.11341	1.24826	2.35603	1.76284
Chaetomium cochliodes	Ascomycota	KT895345	570/570	100	0.415532	2.09692	0.267176	1.72757	1.50814	3.12775	1.20067	3.55632	0.395017	1.32056	1.02057	2.566	1.73846
Pleotrichocladium opacum	Ascomycota	NR155696	545/549	99	0.44419	0.396086	28.6641	0.54485	0.797957	0.778797	0.419815	0.285878	0.790033	0.54376	2.56616	0.512583	1.61223
Halenospora varia	Ascomycota	AJ608987	538/538	100	1.08898	0.908667	4.77099	0.425249	1.38845	1.88419	1.39379	1.44082	3.70708	1.57949	1.77596	1.25984	1.53621
Tomentella sublilacina	Basidiomycota	HM189981	648/662	98	12.9388	1.28145	0.0381679	-	0.0638366	-	0.0335852	0.0114351	0.182315	0.0517866	2.46973	0.179095	1.40568
Umbelopsis vinacea	Mucoromycota	KC489498	628/633	99	0.458518	0.908667	0.419847	0.332226	1.38845	3.49202	1.10831	2.52716	0.273473	0.129467	0.958963	1.7539	1.32823
Cladosporium cladosporioides	Ascomycota	MG664765	547/547	100	4.28428	0.698975	1.22137	4.15947	0.223428	0.138174	0.486986	0.274443	1.12428	0.54376	1.21611	1.23205	1.22352
Suillus granulatus	Basidiomycota	AJ272409	677/678	99	-	-	-	-	0.00797957	-	6.8262	0.0114351	0.0303859	-	2.18311	-	1.17045
Solicoccozyma terricola	Basidiomycota	KY558367	641/641	100	0.501505	2.8891	0.152672	1.10299	0.255346	3.51715	0.285474	1.5323	0.121544	1.83843	0.291975	2.13679	1.14893
Phialocephala fortinii	Ascomycota	AY078131	560/561	99	0.960023	0.186393	0.267176	0.0930233	1.61187	1.41942	2.34257	0.354488	1.21544	0.0517866	1.59381	0.497144	1.08438
Tuber sp. 3993_24	Ascomycota	KT215193	646/646	100	0.0286574	0.0232992	0.0381679	-	2.35397	0.0628062	2.63644	-	5.19599	0.0258933	2.0974	0.0216149	1.13315
Dactylonectria macrodidyma	Ascomycota	JN859422	541/541	100	0.630463	2.09692	0.381679	0.69103	0.462815	0.904409	2.16625	0.891938	1.21544	1.03573	1.09825	1.02517	1.0643
Mortierella sp. 3993_26	Mucoromycota	KP311420	641/641	100	0.98868	1.09506	0.305344	0.983389	0.781998	1.53247	0.965575	1.01772	0.303859	1.96789	0.8036	1.25984	1.01553
Saitozyma podzolica	Basidiomycota	KY320605	511/511	100	1.00301	1.56104	0.114504	1.47508	0.343122	1.74601	0.260285	1.96684	0.212701	1.13931	0.412515	1.64582	0.985412
Unidentified sp. 3993_29	Ascomycota	FN393100	546/550	99	0.343889	0.116496	0.343511	0.55814	1.33259	0.40196	1.89757	1.00629	0.911577	0.414293	1.22147	0.565076	0.916563
Pseudogymnoascus sp. 3993_33	Ascomycota	KY977601	562/562	100	0.186273	3.84436	3.20611	1.00997	0.327162	1.3943	0.218304	0.594626	0.455789	0.673226	0.479481	1.32778	0.873532
Penicillium sp. 3993_47	Ascomycota	MK226541	579/579	100	0.286574	2.53961	0.0381679	1.04983	0.287265	1.04258	0.428212	2.24128	0.121544	0.802693	0.300011	1.53775	0.874966
Mortierella sp. 3993_38	Mucoromycota	HG935763	640/640	100	1.43287	1.77074	-	0.744186	0.343122	1.41942	0.38623	1.36078	0.15193	1.29467	0.519661	1.27837	0.872097
Trichoderma crassum	Ascomycota	NR134370	610/610	100	0.974352	0.978565	0.152672	0.744186	0.510693	0.879287	0.789253	1.22356	1.64084	0.69912	0.760741	0.93253	0.840541
Fusarium solani	Ascomycota	MF782768	562/562	100	0.143287	3.86766	0.0763359	1.0897	0.311203	1.64552	0.310663	0.823328	0.121544	1.45003	0.246437	1.56554	0.859188
Pestalotiopsis sp. 3993_40	Ascomycota	KT963804	588/588	100	1.6478	0.698975	0.0763359	0.518272	0.263326	0.91697	0.260285	1.77244	0.486174	1.68307	0.527697	1.1178	0.801813
Fusarium sp. 3993_41	Ascomycota	MH550484	559/559	100	1.03167	0.698975	1.10687	1.23588	0.406958	1.19332	0.285474	1.17782	0.182315	0.440186	0.514304	1.04369	0.760216
Sebacina sp. 3993_35	Basidiomycota	JX844771	641/643	99	0.0286574	-	0.267176	0.0265781	3.6706	-	0.0587741	0.480274	0.0607718	-	1.2804	0.135865	0.748741
Aspergillus niger	Ascomycota	KY977437	535/536	99	1.50451	0.442684	0.419847	1.02326	0.327162	0.552694	0.134341	1.13208	0.15193	2.27861	0.476803	1.00973	0.724357
Tetracladium sp. 3993_45	Ascomycota	HG935226	548/549	99	0.845393	0.83877	2.29008	0.9701	0.255346	0.439643	0.789253	0.388794	0.0607718	0.647333	0.661631	0.626833	0.645467
Pythium ultimum var. ultimum	Oomycota	AY598657	917/917	100	0.257917	0.55918	0.0763359	1.43522	0.0478774	0.829042	0.0671704	1.34934	0.0303859	1.5536	0.0937533	1.16103	0.589526
Unidentified sp. 3993_61	Basidiomycota	MF971579	163/189	86	2.20662	0.465983	-	0.531561	-	0.113051	0.00839631	1.82962	-	0.258933	0.415193	0.737996	0.565142
Unidentified sp. 3993_55	Basidiomycota	KC818301	646/646	100	1.13197	0.139795	0.0763359	0.332226	0.0718162	2.65042	0.0503778	0.331618	0.121544	0.15536	0.267867	0.855334	0.540758
Mucor sp. 3993_43	Mucoromycota	KU556584	632/632	100	0.0859722	0.116496	0.152672	0.372093	1.04532	0.552694	0.596138	0.663236	0.121544	0.07768	0.578592	0.426123	0.507767
Unidentified sp. 3993_49	Basidiomycota	KC818337	626/626	100	0.372546	0.116496	-	0.385382	0.0877753	0.728552	0.251889	2.40137	0.0303859	0.0258933	0.182149	0.935618	0.532151
Exophiala sp. 3993_54	Ascomycota	HG935705	626/626	100	0.143287	0.163094	0.229008	0.531561	0.534631	0.678307	0.277078	0.217267	0.698876	1.81253	0.372335	0.586691	0.471908
Helotiales sp. 3993_74	Ascomycota	MF494625	542/542	100	0.960023	0.256291	0.839695	0.252492	0.0319183	0.879287	0.193115	0.823328	0.182315	1.00984	0.326797	0.651536	0.477645
Unidentified sp. 3993_72	Ascomycota	JX981463	547/547	100	1.10331	0.0931966	0.114504	0.0797342	0.327162	0.0879287	0.277078	0.205832	2.88666	-	0.666988	0.108075	0.407361
Unidentified sp. 3993_96	Ascomycota	GU566228	554/554	100	1.46153	0.698975	0.534351	0.358804	-	0.138174	0.0755668	1.05203	0.0303859	0.284827	0.337512	0.528022	0.426008
Clonostachys sp. 3993_65	Ascomycota	MH550497	565/565	100	0.616134	0.535881	0.0381679	0.332226	0.135653	0.854164	0.117548	0.606061	0.0911577	1.13931	0.208936	0.657712	0.417402
Mortierella alpina	Mucoromycota	KT699142	667/667	100	0.214931	0.862069	0.0763359	0.332226	0.0797957	0.628062	0.15953	0.53745	0.121544	2.17504	0.133933	0.750347	0.420271
Unidentified sp. 3993_90	Zygomycota	HG936374	629/629	100	1.53317	0.116496	0.0381679	0.239203	0.0957549	0.979776	0.0587741	0.354488	0.0911577	0.647333	0.348227	0.484792	0.411664
Unidentified sp. 3993_58	Basidiomycota	DQ421269	616/648	95	0.0573148	-	0.0381679	-	1.30067	-	0.755668	0.0114351	0.850805	-	0.766099	-	0.411664
Hebeloma vaccinum	Basidiomycota	KX687226	689/689	100	0.0143287	-	0.381679	0.0398671	1.55602	0.0376837	0.377834	0.0114351	0.334245	0.129467	0.701811	0.0370542	0.393017
Cadophora sp. 3993_59	Ascomycota	MG076773	622/624	99	0.0859722	0.0465983	0.610687	0.0531561	1.50016	0.0376837	0.310663	0.0228702	0.212701	0.0258933	0.680381	0.0370542	0.381543
Monographella sp. 3993_76	Ascomycota	KT269137	550/550	100	0.372546	0.978565	0.534351	0.757475	0.0478774	0.552694	0.0671704	0.274443	0.0911577	1.11341	0.152684	0.648448	0.382977
Unidentified sp. 3993_85	Basidiomycota	HE605249	541/611	89	0.616134	0.302889	0.0381679	0.770764	0.247367	0.276347	0.285474	0.354488	0.546946	0.336613	0.340191	0.423035	0.378674
Scleroderma areolatum	Basidiomycota	EU819438	739/739	100	0.0143287	0.0232992	-	-	-	-	0.00839631	0.0228702	6.6849	0.93216	0.594664	0.120426	0.374371
Cryptococcus sp. 3993_66	Basidiomycota	HG936210	641/641	100	0.372546	0.256291	-	0.27907	0.0398979	0.640623	0.0503778	0.308748	0.182315	2.7188	0.115183	0.663888	0.370068
Pseudeurotium bakeri	Ascomycota	KY977542	551/551	100	0.0859722	0.885368	0.648855	0.704319	0.0239387	0.678307	0.0923594	0.365923	0.0607718	0.906266	0.104468	0.654624	0.360027
Unidentified sp. 3993_68	Basidiomycota	KF617875	647/649	99	-	-	0.0763359	0.0265781	0.303224	0.0125612	1.30982	0.503145	0.182315	-	0.541091	0.145129	0.357158
Unidentified sp. 3993_88	Ascomycota	KT722375	555/555	100	0.157616	1.04846	-	0.877076	0.00797957	0.427082	0.142737	0.365923	0.0303859	1.03573	0.08036	0.670063	0.354289
Peziza sp. 3993_57	Ascomycota	JQ409283	636/640	99	0.0286574	0.0232992	0.610687	1.90033	0.00797957	-	0.00839631	0.0228702	1.54968	0.595546	0.190185	0.521847	0.344249
Unidentified sp. 3993_156	Ascomycota	KC965936	547/550	99	1.53317	0.0465983	0.0381679	0.704319	0.0718162	0.791358	0.0167926	-	-	0.0258933	0.318761	0.367454	0.34138
Rhizopogon sp. 3993_71	Basidiomycota	FJ013089	715/717	99	-	-	-	-	-	0.0502449	1.80521	0.160091	-	-	0.575913	0.0555813	0.334208
Unidentified sp. 3993_80	Basidiomycota	FN689682	680/694	98	0.0143287	-	0.0381679	-	-	0.0125612	0.00839631	0.205832	-	5.38581	0.008036	0.700942	0.329905
Alternaria sp. 3993_118	Ascomycota	GU183161	570/570	100	1.4472	0.139795	0.0763359	1.00997	0.0159591	0.10049	0.0503778	0.251572	0.0911577	0.103573	0.305368	0.358191	0.329905
Mucorales (aff. Umbelopsis) sp. 3993_79	Mucoromycota	FJ553764	608/608	100	0.0429861	-	0.0381679	0.106312	0.00797957	0.565256	0.369437	1.38365	0.0303859	-	0.133933	0.537286	0.321299
Peziza sp. 3993_83	Ascomycota	KT275666	567/570	99	0.0143287	0.0232992	4.58015	1.06312	0.0159591	-	0.0587741	0.0228702	0.0303859	-	0.350905	0.256291	0.306955
Unidentified sp. 3993_82	Ascomycota	KF617886	579/587	99	-	-	-	0.0664452	0.0797957	0.0376837	1.62049	0.0343053	-	-	0.543769	0.0339663	0.306955
Cryptococcus sp. 3993_81	Basidiomycota	HG532079	620/620	100	0.229259	0.605778	0.0763359	0.358804	0.167571	0.577817	0.0923594	0.400229	0.15193	0.15536	0.147327	0.432299	0.279702
Pleosporales sp. 3993_86	Ascomycota	JN859332	656/565	100	0.214931	0.326188	0.954198	0.186047	0.0797957	0.188419	0.268682	0.125786	1.06351	0.69912	0.313404	0.250116	0.284005
Pythium heterothallicum	Oomycota	AY598654	882/889	99	0.143287	0.209692	0.0763359	0.54485	-	0.251225	0.00839631	0.811893	0.0303859	0.828586	0.0375013	0.534198	0.268227
Pythium spiculum	Oomycota	HQ643790	972/978	99	0.0716435	0.0465983	0.0381679	0.0398671	0.0319183	0.0879287	1.24265	0.114351	-	-	0.423229	0.0679327	0.258187
Unidentified sp. 3993_91	Basidiomycota	MF971579	145/163	89	0.100301	1.35135	0.0763359	0.757475	0.0239387	0.314031	0.0839631	0.263007	-	0.0258933	0.0589307	0.506407	0.266793
Unidentified sp. 3993_48	Ascomycota	JF300388	491/544	90	1.27525	0.0465983	-	0.013289	-	0.0628062	0.0167926	0.960549	-	-	0.243759	0.284082	0.26249
Unidentified sp. 3993_77	Ascomycota	KF007265	553/554	99	0.100301	0.27959	0.152672	0.0265781	0.510693	0.339153	0.302267	0.125786	0.0607718	0.0517866	0.302689	0.166744	0.23954
Malassezia globosa	Basidiomycota	KM269150	801/802	99	0.157616	0.27959	0.419847	0.159468	0.398979	0.113051	0.310663	0.0457404	0.455789	-	0.332155	0.11425	0.230934
Unidentified sp. 3993_109	Basidiomycota	JX317381	629/629	100	0.200602	0.0465983	0.343511	0.106312	0.19151	0.0502449	0.445004	0.0800457	0.790033	0.0258933	0.337512	0.0679327	0.212287
Unidentified sp. 3993_95	Zoopagomycota	MG433718	297/306	97	0.0716435	0.0698975	0.0763359	0.0265781	0.119694	0.40196	0.142737	0.846198	0.0911577	0.129467	0.112504	0.358191	0.226631
Unidentified sp. 3993_112	Chytridiomycota	KP889857	545/547	99	0.472847	0.419385	0.0763359	0.332226	0.0877753	0.351715	0.0671704	0.148656	0.303859	0.0258933	0.171435	0.262467	0.213721
Fusarium sp. 3993_106	Ascomycota	HG936543	556/556	100	0.11463	0.163094	-	0.186047	0.0638366	0.351715	0.0335852	0.240137	0.121544	1.39824	0.064288	0.382893	0.212287
Leotiomycetes sp. 3993_157	Ascomycota	JF449683	550/553	99	1.01734	0.0465983	0.0381679	0.863787	0.00797957	0.0753674	0.0167926	-	-	-	0.2009	0.225413	0.212287
Scedosporium apiospermum	Ascomycota	JQ690928	607/607	100	0.300903	0.465983	-	0.27907	-	0.515011	0.0335852	0.331618	0.0303859	0.258933	0.0696453	0.37363	0.210852
Cadophora luteo-olivacea	Ascomycota	LT821475	629/629	100	0.315231	0.139795	1.9084	0.358804	0.00797957	0.0879287	0.0335852	0.274443	0.0911577	0.0517866	0.214293	0.203798	0.209418
Fusarium sp. 3993_105	Ascomycota	MK050648	554/554	100	0.0286574	0.629077	0.114504	0.239203	0.119694	0.30147	0.100756	0.388794	0.0911577	0.181253	0.0937533	0.339663	0.207984
Unidentified sp. 3993_100	Chytridiomycota	MF482782	345/350	99	0.0429861	0.0465983	-	0.013289	0.438876	0.213541	0.310663	0.0686106	0.0607718	0.07768	0.259831	0.0895476	0.180731
Pythium sylvaticum	Oomycota	AY598645	997/999	99	0.171944	0.326188	0.496183	0.385382	0.0877753	0.138174	0.243493	0.0571755	0.0303859	0.46608	0.176792	0.237764	0.205115
Phialophora sp. 3993_107	Ascomycota	KF660544	578/580	99	0.214931	0.0931966	2.63359	0.0797342	0.119694	0.0879287	0.0167926	0.0914808	0.243087	0.207147	0.291975	0.101899	0.203681
Myrothecium sp. 3993_117	Ascomycota	MF326684	577/577	100	0.143287	0.349487	0.0763359	0.54485	0.103734	0.150735	0.0671704	0.297313	0.0303859	0.336613	0.0910747	0.3304	0.202246
Unidentified sp. 3993_113	Ascomycota	EF484935	586/586	100	0.0143287	0.0698975	3.35878	0.624585	-	0.0125612	0.00839631	-	-	-	0.24108	0.15748	0.202246
Unidentified sp. 3993_134	Ascomycota	KY322620	553/563	98	0.257917	0.139795	-	0.212625	-	0.427082	0.0503778	0.663236	-	0.0517866	0.064288	0.358191	0.200812
Unidentified sp. 3993_104	Basidiomycota	EF619759	543/613	89	0.0573148	0.302889	0.0763359	0.159468	-	1.04258	0.0923594	0.137221	0.0607718	-	0.0508947	0.370542	0.199377
Podospora sp. 3993_111	Ascomycota	HG935987	568/569	99	0.0573148	0.116496	0.343511	0.186047	0.0398979	0.125612	0.184719	0.617496	-	0.15536	0.107147	0.274819	0.185034
Unidentified sp. 3993_132	Ascomycota	MH242604	581/582	99	1.21794	0.55918	-	0.159468	-	-	0.0167926	0.0343053	0.0303859	-	0.235723	0.120426	0.182165
Talaromyces flavus var. flavus	Ascomycota	MH857785	574/575	99	0.0859722	0.186393	-	0.199336	0.0638366	0.163296	0.0839631	0.297313	0.0607718	0.725013	0.0696453	0.277906	0.166387
Tomentella sp. 3993_142	Basidiomycota	MH795007	622/622	100	0.0716435	0.0465983	1.64122	0.518272	0.0159591	0.0125612	0.117548	0.0114351	0.0607718	-	0.176792	0.132778	0.156346
Unidentified sp. 3993_274	Ascomycota	AJ875342	493/571	86	0.831065	-	-	-	-	0.0502449	-	0.663236	-	-	0.155363	0.191447	0.172124
Unidentified sp. 3993_130	Ascomycota	JQ666620	550/551	99	0.0859722	0.0698975	-	0.186047	0.0319183	0.602939	0.0251889	0.377358	0.0911577	0.103573	0.0428587	0.314961	0.169256
Unidentified sp. 3993_150	Basidiomycota	JX316374	550/570	96	-	-	-	0.797342	0.255346	-	0.117548	-	-	-	0.123219	0.185271	0.152043
Umbelopsis sp. 3993_135	Mucoromycota	JQ912671	614/614	100	0.100301	0.186393	0.0381679	0.0930233	0.0159591	0.71599	0.0587741	0.228702	0.0911577	0.0258933	0.0535733	0.28717	0.162084
Neonectria lugdunensis	Ascomycota	MF110613	539/539	100	0.0429861	0.209692	0.19084	0.27907	0.159591	0.251225	0.0587741	0.0686106	0.455789	0.207147	0.133933	0.197622	0.163518
Xenopolyscytalum pinea	Ascomycota	NR156543	545/547	99	0.0286574	-	-	-	-	-	0.176322	1.01772	0.0303859	-	0.064288	0.274819	0.162084
Pythium irregulare	Oomycota	AY598702	1026/1029	99	0.0429861	0.27959	0.0763359	0.13289	0.127673	0.30147	0.151134	0.114351	0.0911577	0.207147	0.112504	0.197622	0.152043
Unidentified sp. 3993_144	Basidiomycota	GQ999338	591/592	99	-	0.0465983	-	0.013289	0.127673	1.11795	-	0.0343053	-	0.0258933	0.0428587	0.296434	0.160649
Agaricomycetes sp. 3993_138	Basidiomycota	FJ553838	611/615	99	0.128958	0.0465983	0.0381679	0.172757	0.0159591	0.615501	0.0419815	0.331618	-	-	0.0455373	0.28717	0.157781
Malassezia sympodialis	Basidiomycota	LT671825	638/638	100	0.143287	0.0698975	0.343511	0.186047	0.151612	0.10049	0.15953	0.102916	0.486174	0.0258933	0.195543	0.108075	0.154912
Unidentified sp. 3993_127	Ascomycota	KY522932	834/849	98	-	-	-	-	0.845835	-	-	0.0228702	0.0303859	0.0258933	0.286617	0.00926355	0.157781
Pezizales sp. 3993_128	Ascomycota	JQ409284	639/639	100	0.0286574	0.0232992	-	0.0531561	0.0159591	0.0502449	0.251889	0.0800457	1.33698	0.3884	0.208936	0.0957233	0.156346
Unidentified sp. 3993_120	Ascomycota	JQ666491	536/541	99	0.0716435	0.116496	0.0381679	0.0398671	0.255346	0.288908	0.209908	0.0800457	-	0.07768	0.168756	0.126602	0.149175
Unidentified sp. 3993_278	Ascomycota	KP889370	533/541	99	0.243588	-	-	0.013289	-	0.288908	0.00839631	0.56032	0.0911577	0.129467	0.056252	0.240852	0.142003
Unidentified sp. 3993_172	Ascomycota	AM262378	475/475	100	1.40421	-	-	-	-	-	-	-	-	-	0.262509	-	0.140568
Unidentified sp. 3993_89	Ascomycota	KU931418	552/553	99	0.200602	0.0465983	0.916031	0.0664452	0.0239387	0.226102	0.0251889	0.251572	0.0303859	0.15536	0.12054	0.163656	0.140568
Emericellopsis microspora	Ascomycota	MH864348	574/574	100	0.0859722	0.55918	0.0381679	0.265781	0.0398979	0.125612	0.0671704	0.160091	-	0.15536	0.0535733	0.228501	0.134831
Burgoa anomala	Basidiomycota	AB972783	640/640	100	0.0573148	-	-	0.0265781	0.0797957	0.628062	0.0335852	0.137221	0.0911577	0.207147	0.056252	0.222325	0.133396
Acremonium furcatum	Ascomycota	MG250388	556/556	100	0.0429861	0.139795	-	0.119601	0.0718162	0.238663	0.0923594	0.0343053	0.0303859	0.750906	0.064288	0.203798	0.129093
Metarhizium sp. 3993_161	Ascomycota	MF872441	553/553	100	0.0286574	-	-	0.0664452	0.0159591	0.314031	-	0.0800457	-	1.29467	0.0107147	0.268643	0.130528
Paraphoma fimeti	Ascomycota	KF251171	587/589	99	0.143287	0.0232992	0.0381679	0.0531561	-	0.314031	0.00839631	0.0571755	0.243087	0.93216	0.0535733	0.219237	0.130528
Peronospora sp. 3993_148	Oomycota	MF372507	803/852	94	-	-	-	-	-	-	-	-	2.76512	-	0.243759	-	0.130528
Unidentified sp. 3993_216	Zygomycota	HG936710	648/648	100	0.300903	0.116496	0.0381679	0.106312	0.0398979	0.0628062	0.0839631	0.343053	0.0303859	0.103573	0.101789	0.160568	0.129093
Unidentified sp. 3993_169	Basidiomycota	KY687543	324/337	96	0.214931	0.0465983	-	0.172757	0.0159591	0.527572	0.0167926	0.0228702	-	0.284827	0.0508947	0.216149	0.127659
Thermomyces lanuginosus	Ascomycota	MH305320	622/622	100	0.128958	0.27959	-	0.212625	-	0.414521	0.0167926	0.182962	-	-	0.0294653	0.237764	0.126225
Unidentified sp. 3993_151	Basidiomycota	GU328568	642/670	96	-	-	0.0381679	1.14286	-	-	-	-	-	-	-	0.265555	0.12479
Amphinema byssoides	Basidiomycota	JN943902	589/589	100	0.0429861	-	-	0.013289	0.614427	0.0376837	0.00839631	-	-	-	0.216972	0.0123514	0.121921
Lectera colletotrichoides	Ascomycota	AJ301962	555/561	99	0.573148	-	-	-	-	0.238663	-	0.251572	-	0.07768	0.107147	0.135865	0.120487
Psathyrella madida	Basidiomycota	KC992933	684/684	100	0.0716435	0.768872	-	0.199336	-	0.0376837	0.0923594	0.148656	-	0.103573	0.0428587	0.209974	0.120487
Penicillium sp. 3993_166	Ascomycota	FJ553677	572/572	100	0.0573148	0.465983	-	0.0531561	0.0398979	0.489888	0.0251889	0.0571755	-	0.0517866	0.032144	0.216149	0.117618
Botrytis cinerea (Botryotinia fuckeliana)	Ascomycota	EU128648	542/542	100	0.0286574	0.489282	0.648855	0.305648	-	-	0.0923594	0.0571755	0.0607718	-	0.0857173	0.151305	0.116184
Mycena sp. 3993_192	Basidiomycota	HM136683	693/695	99	-	-	-	-	0.590488	-	0.0503778	-	-	-	0.214293	-	0.11475
Unidentified sp. 3993_153	Ascomycota	JN032487	518/549	94	0.0716435	-	-	0.106312	0.0957549	0.0251225	0.0839631	-	0.0911577	0.983946	0.08036	0.148217	0.111881
Dendryphion nanum	Ascomycota	LT821405	541/541	100	0.157616	0.0465983	1.18321	0.0398671	0.0159591	0.188419	0.00839631	0.0914808	0.0607718	0.07768	0.125897	0.0957233	0.111881
Mycena sp. 3993_256	Basidiomycota	JF519397	800/801	99	-	-	-	-	0.0478774	-	0.201511	-	0.759648	-	0.147327	-	0.0788904
Rhizopus oryzae	Mucoromycota	MH707053	623/623	100	0.0143287	0.0698975	-	0.0664452	0.151612	0.150735	0.117548	0.0914808	0.0607718	0.258933	0.096432	0.117338	0.106143
Unidentified sp. 3993_167	Mucoromycota	GQ921797	664/665	99	0.0286574	0.232992	-	0.225914	-	0.125612	0.00839631	0.102916	-	0.725013	0.008036	0.228501	0.110447
Unidentified sp. 3993_173	Ascomycota	HM069416	546/549	99	0.0429861	0.0232992	-	0.0531561	0.055857	0.427082	0.0671704	0.160091	0.0303859	0.0517866	0.0508947	0.169832	0.106143
Unidentified sp. 3993_178	Basidiomycota	MF971580	157/177	89	0.0286574	0.0931966	0.0381679	0.119601	0.127673	0.0753674	0.100756	0.0914808	0.364631	0.0258933	0.115183	0.0864598	0.10184
Unidentified sp. 3993_163	Basidiomycota	KY687665	583/586	99	0.0143287	0.116496	-	0.0398671	0.0319183	0.577817	0.00839631	0.148656	0.0303859	-	0.0187507	0.206886	0.106143
Bionectria sp. 3993_249	Ascomycota	GQ219910	560/560	100	-	0.0232992	-	-	-	0.125612	0.00839631	0.697541	-	-	-	0.222325	0.104709
Thelephoraceae sp. 3993_189	Basidiomycota	AJ510271	623/623	100	-	0.0232992	-	0.013289	-	-	-	-	1.79277	0.258933	0.158041	0.0370542	0.10184
Unidentified sp. 3993_184	Basidiomycota	KF617958	541/549	99	0.0286574	0.0465983	0.0763359	0.013289	0.103734	0.125612	0.0587741	0.240137	0.212701	0.07768	0.0830387	0.11425	0.0975372
Auriculariales sp. 3993_165	Basidiomycota	JF449733	565/565	100	0.458518	-	0.343511	0.0797342	0.0638366	-	0.0503778	-	0.0911577	0.15536	0.155363	0.0370542	0.100406
Sagenomella diversispora	Ascomycota	LC177647	584/585	99	0.0716435	0.0232992	0.0381679	0.0398671	0.0797957	0.175857	0.0671704	0.228702	-	0.103573	0.064288	0.12969	0.0946684
Unidentified sp. 3993_191	Ascomycota	JQ885447	59/60	98	0.186273	0.0931966	-	0.119601	0.0398979	0.238663	0.0503778	0.125786	0.0303859	0.0258933	0.0669667	0.135865	0.0989716
Dothideomycetes sp. 3993_99	Ascomycota	HG936813	536/536	100	0.0143287	0.0698975	0.0381679	0.0398671	-	0.703429	-	0.0343053	-	0.0258933	0.00535733	0.203798	0.0975372
Pseudeurotium sp. 3993_257	Ascomycota	JX270349	551/551	100	0.0143287	0.326188	-	0.531561	-	0.0753674	0.0167926	0.0457404	-	-	0.008036	0.197622	0.0961028
Spizellomyces pseudodichotomus	Chytridiomycota	GQ160458	667/667	100	0.186273	0.232992	-	0.119601	0.0159591	0.10049	0.0335852	0.114351	-	0.284827	0.0508947	0.148217	0.0961028
Unidentified sp. 3993_225	Ascomycota	MG761361	587/587	100	0.186273	1.11836	-	0.013289	0.00797957	0.0125612	0.00839631	0.0228702	-	-	0.04018	0.160568	0.0961028
Unidentified sp. 3993_242	Basidiomycota	MF569257	355/366	97	-	-	0.0381679	0.0531561	-	-	0.0167926	-	1.82315	-	0.168756	0.0123514	0.0961028
Cladophialophora sp. 3993_177	Ascomycota	MG012688	527/533	99	0.0286574	0.0465983	0.0381679	0.013289	0.0797957	0.175857	0.0587741	0.251572	0.0607718	0.0258933	0.0589307	0.123514	0.088931
Unidentified sp. 3993_241	Basidiomycota	GU053807	141/169	83	0.0573148	0.302889	-	0.212625	-	0.238663	0.0251889	0.0800457	0.0911577	0.0258933	0.0267867	0.17292	0.0946684
Knufia sp. 3993_201	Ascomycota	KP235640	977/1004	97	0.315231	0.722274	0.0763359	-	0.0718162	-	0.00839631	-	-	-	0.0910747	0.0957233	0.0932341
Unidentified sp. 3993_180	Mucoromycota	KC152094	572/642	89	-	-	-	-	0.127673	-	0.394626	0.0114351	0.0303859	-	0.171435	-	0.0932341
Unidentified sp. 3993_246	Ascomycota	FJ554252	550/550	100	0.0143287	0.0232992	-	0.013289	-	0.0376837	0.0167926	0.628931	-	0.0517866	0.008036	0.191447	0.0932341
Lophotrichus sp. 3993_207	Ascomycota	MF782703	559/559	100	0.0286574	0.302889	-	0.212625	0.0159591	0.138174	0.00839631	0.194397	-	0.0517866	0.0133933	0.182183	0.0917997
Mortierella sp. 3993_162	Mucoromycota	MG670412	644/644	100	0.0429861	0.0465983	0.0381679	-	0.18353	0.150735	0.117548	0.0228702	-	0.0517866	0.109825	0.0555813	0.0846279
Pleosporales sp. 3993_197	Ascomycota	LT821436	564/564	100	0.0429861	0.163094	-	0.159468	0.0957549	0.0753674	0.0755668	0.0571755	0.0303859	0.207147	0.0669667	0.117338	0.0903653
Unidentified sp. 3993_236	Ascomycota	AY394892	548/560	98	0.0716435	0.745573	-	-	0.0319183	0.0879287	0.0167926	0.114351	-	0.0258933	0.0294653	0.154392	0.0874966
Minimedusa sp. 3993_186	Basidiomycota	HG936627	681/681	100	0.0286574	0.116496	0.0381679	0.159468	0.00797957	0.263786	0.0335852	0.0686106	0.0303859	0.207147	0.024108	0.160568	0.0874966
Unidentified sp. 3993_243	Ascomycota	GQ892249	534/539	99	-	0.0232992	-	0.013289	0.19151	0.0251225	0.209908	0.0343053	-	-	0.131255	0.0216149	0.0803247
Ganoderma sp. 3993_224	Basidiomycota	KT334790	638/638	100	0.100301	0.116496	-	0.0930233	0.0159591	0.125612	0.0587741	0.0228702	0.182315	0.3884	0.0589307	0.120426	0.0874966
Unidentified sp. 3993_334	Ascomycota	GU566228	527/556	95	0.243588	-	-	-	-	0.263786	0.134341	0.0686106	-	0.0258933	0.088396	0.0864598	0.0874966
Unidentified sp. 3993_389	Ascomycota	NR160085	513/617	83	0.372546	-	-	-	-	0.0879287	-	0.285878	-	0.07768	0.0696453	0.108075	0.0874966
Postia floriformis	Basidiomycota	KC595936	629/632	99	0.0286574	0.0232992	-	0.199336	0.00797957	0.0753674	0.0587741	0.205832	-	0.258933	0.0267867	0.154392	0.0860622
Unidentified sp. 3993_287	Ascomycota	HM036629	535/536	99	0.11463	-	0.152672	-	0.0478774	0.0251225	0.302267	-	-	0.07768	0.144648	0.0154392	0.0846279
Entrophospora sp. 3993_229	Mucoromycota	HG936969	665/665	100	0.0716435	0.116496	0.114504	0.0531561	0.0239387	0.175857	-	0.102916	0.0607718	0.336613	0.0348227	0.138953	0.0831935
Leptodontidium camptobactrum	Ascomycota	MH857172	536/537	99	0.0859722	0.396086	-	0.0265781	-	0.0753674	0.0587741	0.137221	-	0.181253	0.0348227	0.135865	0.0817591
Papiliotrema laurentii	Basidiomycota	HM469461	533/533	100	0.0143287	0.0698975	-	-	0.143632	0.188419	0.0839631	0.0686106	0.0303859	0.0517866	0.08036	0.0802841	0.0803247
Unidentified sp. 3993_245	Basidiomycota	DQ093750	581/585	99	0.544491	0.0698975	0.114504	-	0.0398979	0.0125612	0.0335852	-	-	-	0.133933	0.0123514	0.077456
Unidentified sp. 3993_360	Ascomycota	KM504438	524/527	99	0.257917	0.0931966	-	0.0531561	-	0.0376837	0.0167926	0.251572	0.121544	0.0258933	0.064288	0.104987	0.0831935
Sagenomella verticillata	Ascomycota	LC177652	1083/1083	100	0.0429861	0.0232992	0.0381679	0.0531561	-	0.125612	0.00839631	0.388794	0.0303859	0.0517866	0.016072	0.15748	0.0817591
Unidentified sp. 3993_217	Ascomycota	KX555634	62/65	95	0.0143287	-	-	0.0398671	0.055857	0.0125612	0.310663	0.0228702	0.182315	-	0.136612	0.0185271	0.0817591
Unidentified sp. 3993_264	Basidiomycota	GU054301	631/631	100	0.0429861	1.16496	-	0.0398671	0.00797957	-	-	-	-	-	0.0107147	0.163656	0.0817591
Unidentified sp. 3993_379	Ascomycota	KX194281	411/411	100	0.32956	0.0465983	-	0.0664452	-	-	0.00839631	0.274443	-	0.0517866	0.064288	0.101899	0.0817591
Coniochaeta sp. 3993_302	Ascomycota	MG098271	566/571	99	0.100301	0.349487	-	0.0531561	-	0.226102	-	0.0800457	0.0303859	0.103573	0.0214293	0.148217	0.0803247
Unidentified sp. 3993_415	Chytridiomycota	MF570350	375/406	92	-	-	-	0.013289	-	0.0125612	0.2267	0.308748	-	-	0.072324	0.0895476	0.0803247
Hypocreales sp. 3993_288	Ascomycota	HG936993	588/590	99	0.0429861	0.0931966	-	0.172757	-	0.0753674	0.0167926	0.0457404	-	0.595546	0.0133933	0.154392	0.0788904
Unidentified sp. 3993_190	Chytridiomycota	MF483830	329/331	99	0.0716435	0.0698975	0.0381679	0.013289	0.0877753	0.20098	0.0335852	0.102916	-	0.129467	0.056252	0.104987	0.0788904
Unidentified sp. 3993_211	Ascomycota	KF221815	67/72	93	-	0.0232992	-	-	0.207469	-	0.193115	0.0114351	0.121544	-	0.141969	0.0061757	0.0788904
Mucor circinelloides f. griseocyanus	Mucoromycota	MH857592	628/628	100	0.0429861	-	0.0381679	-	0.0239387	0.10049	0.0167926	0.411664	-	-	0.024108	0.135865	0.0760216
Unidentified sp. 3993_272	Basidiomycota	HE605249	509/641	79	-	0.0931966	-	0.013289	0.311203	-	0.00839631	0.0457404	0.15193	-	0.12054	0.0277906	0.077456
Unidentified sp. 3993_298	Ascomycota	HM069473	665/685	97	0.0429861	0.209692	-	0.0664452	0.0159591	0.0502449	0.0503778	0.0800457	0.455789	0.07768	0.0696453	0.0864598	0.077456
Chalara sp. 3993_323	Ascomycota	DQ068981	532/532	100	0.0429861	0.0698975	-	0.0398671	-	0.0502449	0.260285	0.0914808	-	0.0258933	0.0910747	0.0586691	0.0760216
Helotiales sp. 3993_233	Ascomycota	HG936989	589/589	100	0.0286574	0.349487	0.458015	0.0531561	0.0398979	0.0376837	0.0335852	0.0457404	0.0303859	0.0517866	0.064288	0.0864598	0.0745873
Pseudosigmoidea sp. 3993_210	Ascomycota	LC146758	546/568	96	0.0286574	0.0465983	0.114504	0.0265781	0.0797957	0.150735	0.0923594	0.0686106	0.0303859	0.0258933	0.072324	0.0710205	0.0717185
Unidentified sp. 3993_218	Basidiomycota	HQ446006	157/177	89	0.0286574	0.0698975	-	0.0265781	0.0718162	0.10049	0.100756	0.0686106	0.273473	0.0258933	0.0857173	0.061757	0.0745873
Apiotrichum porosum	Basidiomycota	KY554989	524/524	100	0.0143287	0.0232992	-	-	0.00797957	0.590378	0.00839631	-	-	0.0258933	0.008036	0.151305	0.0745873
Discosia pseudoartocreas	Ascomycota	MH844763	583/583	100	-	-	-	0.598007	0.00797957	-	-	-	0.182315	-	0.0187507	0.138953	0.0745873
Pezizaceae sp. 3993_239	Ascomycota	MH040299	574/575	99	-	-	-	-	-	-	0.436608	-	-	-	0.139291	-	0.0745873
Pleosporaceae sp. 3993_340	Ascomycota	MG733675	597/597	100	0.171944	0.0698975	-	0.451827	-	-	-	0.0343053	-	-	0.032144	0.123514	0.0745873
Unidentified sp. 3993_226	Basidiomycota	KT581705	669/716	93	-	-	-	-	-	-	-	0.0114351	1.54968	-	0.136612	-	0.0745873
Cryptococcus sp. 3993_285	Basidiomycota	KY430468	637/637	100	0.0143287	0.302889	1.14504	0.0398671	0.0159591	-	0.00839631	-	-	0.0258933	0.0910747	0.0524934	0.0731529
Laccaria proxima	Basidiomycota	GQ267477	687/688	99	-	0.0232992	0.0381679	0.013289	0.00797957	-	-	-	1.42814	-	0.131255	0.0061757	0.0731529
Unidentified sp. 3993_292	Chytridiomycota	AB520461	717/718	99	0.0859722	0.0232992	-	0.13289	0.0159591	0.125612	0.0251889	0.0457404	0.0607718	0.31072	0.0348227	0.11425	0.0717185
Unidentified sp. 3993_295	Chytridiomycota	MF484117	322/325	99	0.143287	0.0465983	-	0.119601	-	0.175857	0.00839631	0.0457404	-	0.258933	0.0294653	0.120426	0.0717185
Clonostachys rossmaniae	Ascomycota	KX096610	543/549	99	0.257917	0.0232992	-	0.0531561	-	0.238663	0.00839631	0.0686106	-	-	0.0508947	0.0926355	0.0702841
Geomyces sp. 3993_316	Ascomycota	JX270604	563/565	99	-	0.163094	-	0.239203	0.00797957	0.10049	0.00839631	0.102916	-	0.129467	0.00535733	0.145129	0.0702841
Pythium intermedium	Oomycota	KU211482	957/959	99	-	0.489282	0.0381679	0.13289	-	0.0376837	0.0587741	0.0571755	-	0.0258933	0.0214293	0.123514	0.0688498
Unidentified sp. 3993_255	Ascomycota	KC514873	532/537	99	0.0143287	0.139795	-	0.013289	0.0718162	0.113051	0.0839631	0.102916	0.0607718	-	0.0589307	0.0771962	0.0674154
Unidentified sp. 3993_250	Ascomycota	JX349719	117/136	86	0.0143287	-	0.0763359	0.0664452	0.0398979	0.0376837	0.117548	0.0914808	-	0.258933	0.0589307	0.0802841	0.0688498
Unidentified sp. 3993_478	Basidiomycota	AY641466	631/677	93	-	-	-	-	-	-	0.201511	-	-	-	0.064288	-	0.0344249
Humicolopsis cephalosporioide	Ascomycota	KY065165	560/560	100	0.0286574	0.0698975	-	0.0930233	0.0319183	0.150735	0.0251889	0.160091	-	0.0258933	0.024108	0.11425	0.065981
Unidentified sp. 3993_270	Basidiomycota	MF483283	331/345	96	0.0716435	0.0698975	-	0.106312	-	0.0502449	0.0419815	0.0800457	0.0303859	0.362506	0.0294653	0.111163	0.0674154
Unidentified sp. 3993_408	Basidiomycota	HM069474	125/140	89	0.0143287	0.465983	-	0.0797342	0.00797957	0.0125612	0.0335852	0.0457404	0.0303859	0.23304	0.0187507	0.123514	0.0674154
Unidentified sp. 3993_299	Ascomycota	MF976666	505/520	97	0.0143287	0.0465983	-	0.0531561	-	0.125612	0.00839631	0.0343053	-	0.647333	0.00535733	0.135865	0.065981
Aureobasidium pullulans	Ascomycota	MH931262	577/577	100	0.171944	0.0232992	0.0381679	0.172757	0.0877753	0.0251225	0.0251889	0.0114351	-	0.0258933	0.072324	0.0555813	0.0645467
Laccaria tortilis	Basidiomycota	MG076772	688/688	100	-	0.0232992	-	0.0664452	-	0.0502449	-	-	1.03312	0.0258933	0.0910747	0.0339663	0.0645467
Rhizoctonia sp. 3993_244	Basidiomycota	AY927315	627/627	100	-	-	1.67939	-	-	-	-	-	-	0.0258933	0.117861	-	0.0645467
Unidentified sp. 3993_392	Ascomycota	KF617257	557/561	99	0.100301	-	-	0.0797342	0.0239387	0.0879287	0.0839631	0.0114351	0.0303859	0.0258933	0.056252	0.0463177	0.0516373
Unidentified sp. 3993_279	Basidiomycota	FJ554256	591/601	98	0.0573148	-	1.0687	0.013289	0.00797957	-	0.00839631	-	0.273473	-	0.115183	-	0.0631123
Unidentified sp. 3993_281	Ascomycota	KU534709	575/578	99	0.0429861	0.0931966	0.0381679	0.0664452	0.0638366	0.0753674	0.0335852	0.0457404	-	0.23304	0.0428587	0.0864598	0.0631123
Unidentified sp. 3993_304	Ascomycota	KM272365	540/599	90	0.0429861	0.0232992	0.0763359	0.013289	0.0239387	0.10049	0.109152	0.0228702	0.212701	0.103573	0.0750027	0.0494056	0.0631123
Haetomium pachypodioides	Ascomycota	MH860358	557/557	100	-	-	-	0.013289	0.00797957	0.238663	0.00839631	0.194397	0.0607718	0.0517866	0.0107147	0.120426	0.0616779
Unidentified sp. 3993_313	Ascomycota	AJ875385	582/584	98	-	0.419385	-	0.0398671	0.00797957	0.163296	0.00839631	-	-	0.181253	0.00535733	0.126602	0.0616779
Unidentified sp. 3993_338	Ascomycota	FN393127	565/574	98	0.0573148	0.302889	-	0.0398671	-	0.138174	-	0.137221	-	-	0.0107147	0.120426	0.0616779
Unidentified sp. 3993_171	Basidiomycota	JX984720	560/560	100	0.0429861	0.0232992	0.0763359	0.119601	0.0239387	0.163296	0.00839631	0.0686106	0.0607718	0.0258933	0.0294653	0.0926355	0.0588092
Unidentified sp. 3993_319	Basidiomycota	KC965663	638/665	96	-	0.885368	-	0.013289	-	-	0.0167926	-	-	0.0258933	0.00535733	0.123514	0.0602436
Unidentified sp. 3993_320	Basidiomycota	KY687630	580/588	99	0.100301	0.0931966	-	0.146179	-	0.0753674	0.0335852	0.0800457	0.0303859	0.0517866	0.032144	0.0926355	0.0602436
Unidentified sp. 3993_347	Ascomycota	KX193139	302/303	99	0.0429861	0.0232992	-	-	0.0159591	-	0.243493	0.0343053	0.121544	-	0.101789	0.0123514	0.0602436
Unidentified sp. 3993_373	Basidiomycota	MF971580	155/176	88	0.0286574	0.0931966	-	0.318937	-	-	0.00839631	0.125786	-	-	0.008036	0.120426	0.0602436
Amylocorticiales sp. 3993_368	Basidiomycota	KC589019	583/583	100	0.0143287	0.163094	-	0.119601	0.00797957	0.0125612	0.0755668	0.102916	-	0.07768	0.0294653	0.0895476	0.0573748
Postia sp. 3993_327	Basidiomycota	KC595936	609/636	96	-	0.0465983	-	0.0531561	0.0239387	0.0502449	0.0587741	0.0914808	-	0.336613	0.0267867	0.0957233	0.0588092
Unidentified sp. 3993_353	Basidiomycota	FJ820706	642/644	99	0.0143287	0.0465983	-	0.0930233	0.00797957	0.138174	0.0671704	0.102916	0.0303859	0.0258933	0.0294653	0.0926355	0.0588092
Unidentified sp. 3993_335	Ascomycota	HG936753	560/604	93	0.0286574	-	-	0.013289	0.00797957	-	0.0419815	0.0686106	0.729262	0.0258933	0.0857173	0.0247028	0.0573748
Unidentified sp. 3993_378	Ascomycota	MF485472	390/392	99	0.11463	-	-	0.172757	-	0.125612	-	0.0571755	-	0.103573	0.0214293	0.0988112	0.0573748
Ceratobasidium sp.3993_367	Basidiomycota	DQ278934	664/684	97	-	0.0232992	1.41221	-	0.00797957	-	-	-	-	-	0.101789	-	0.0559404
Oligoporus sp. 3993_361	Basidiomycota	KX845208	614/648	95	0.0429861	0.139795	-	0.0664452	-	0.0502449	0.0251889	0.0686106	-	0.31072	0.016072	0.101899	0.0559404
Rhizopogon rubescens	Basidiomycota	DQ068965	681/681	100	-	-	-	0.013289	-	0.0125612	0.209908	0.0457404	-	-	0.0669667	0.0185271	0.0444655
Unidentified sp. 3993_291	Basidiomycota	MG076775	533/574	93	-	-	-	-	0.0718162	0.0376837	0.0587741	0.0228702	-	0.362506	0.0428587	0.0586691	0.050203
Unidentified sp. 3993_355	Ascomycota	JF927016	550/555	99	-	-	-	-	-	-	-	-	1.06351	0.07768	0.0937533	0.00926355	0.0545061
Galerina sp. 3993_303	Basidiomycota	MF954832	614/625	98	-	-	-	-	0.18353	-	-	-	0.425403	-	0.0991107	-	0.0530717
Unidentified sp. 3993_372	Basidiomycota	MH019829	612/631	97	-	-	-	-	-	0.464766	-	-	-	-	-	0.11425	0.0530717
Aspergillus fumigatus	Ascomycota	MH864332	593/593	100	0.11463	-	-	0.0531561	-	0.10049	-	0.102916	-	0.181253	0.0214293	0.0864598	0.0516373
Pezizomycotina sp. 3993_419	Ascomycota	DQ273336	529/540	98	0.0429861	0.0465983	0.0763359	0.159468	0.0239387	0.0376837	0.0251889	0.0457404	0.0607718	0.0258933	0.0348227	0.0679327	0.050203
Unidentified sp. 3993_356	Ascomycota	KC455319	545/559	97	-	0.0232992	-	-	-	-	0.125945	0.228702	-	-	0.04018	0.0648448	0.0516373
Unidentified sp. 3993_358	Basidiomycota	MF481535	461/466	99	0.0716435	0.0931966	-	0.159468	-	0.0879287	0.00839631	0.0343053	0.0303859	0.07768	0.0187507	0.0895476	0.0516373
Robillarda sessilis	Ascomycota	KR873255	585/585	100	0.128958	-	-	0.0531561	0.055857	0.150735	-	-	-	0.07768	0.0428587	0.0586691	0.050203
Tomentella sp. 3993_479	Basidiomycota	KU925068	655/662	99	0.32956	0.209692	-	-	-	0.0125612	0.00839631	-	0.0303859	-	0.0669667	0.0308785	0.050203
Unidentified sp. 3993_384	Ascomycota	HM036620	544/544	100	0.0716435	0.0465983	-	0.106312	0.00797957	0.0251225	-	0.0800457	0.212701	0.07768	0.0348227	0.0679327	0.050203
Unidentified sp. 3993_387	Ascomycota	JF433023	567/567	100	-	0.0698975	-	0.0531561	-	0.0376837	0.00839631	0.0571755	-	0.491973	-	0.104987	0.050203
Unidentified sp. 3993_422	Basidiomycota	JQ312810	450/479	94	0.0429861	0.0465983	0.0381679	-	0.0478774	0.175857	0.0167926	0.0457404	0.0607718	-	0.0375013	0.061757	0.0487686
Unidentified sp. 3993_426	Basidiomycota	MF971578	111/116	96	0.0286574	-	-	0.0398671	0.0159591	0.0125612	0.100756	0.0228702	0.15193	-	0.056252	0.0185271	0.038728
Paraphoma sp. 3993_438	Ascomycota	KT269147	554/554	100	0.0716435	0.116496	0.458015	0.106312	-	0.0125612	0.0167926	0.0114351	-	-	0.0508947	0.0463177	0.0487686
Pythium amasculinum	Oomycota	AY598671	856/857	99	0.0286574	-	-	0.159468	0.00797957	0.0251225	0.00839631	0.0228702	-	0.362506	0.0107147	0.0926355	0.0487686
Unidentified sp. 3993_348	Ascomycota	KU712244	562/562	100	0.100301	0.0232992	-	0.106312	-	0.0628062	-	0.0571755	-	0.207147	0.0187507	0.0833719	0.0487686
Unidentified sp. 3993_414	Ascomycota	AJ875342	491/570	86	0.0573148	0.163094	-	0.159468	-	0.0376837	0.00839631	0.0686106	-	0.0258933	0.0133933	0.0895476	0.0487686
Unidentified sp. 3993_563	Ascomycota	HQ446006	142/155	92	0.0573148	-	-	0.0265781	-	0.0251225	0.100756	0.148656	0.0303859	-	0.0455373	0.0524934	0.0487686
Unidentified sp. 3993_587	Basidiomycota	HQ446006	158/178	89	0.0286574	0.0698975	-	0.0531561	0.0239387	0.0376837	0.0251889	0.0457404	0.182315	0.15536	0.0375013	0.061757	0.0487686
Rasamsonia emersonii	Ascomycota	JF417478	608/608	100	-	0.0931966	0.0381679	0.106312	-	0.175857	0.00839631	0.0228702	0.0607718	0.0258933	0.0107147	0.0895476	0.0473342
Unidentified sp. 3993_350	Ascomycota	KF000615	210/278	76	0.0573148	0.0232992	-	0.0265781	0.0718162	0.0753674	0.0587741	0.0343053	-	-	0.0535733	0.0370542	0.0458999
Unidentified sp. 3993_413	Basidiomycota	HE605279	493/643	77	0.0429861	0.139795	-	0.106312	0.00797957	0.0251225	0.0167926	0.0571755	0.0303859	0.129467	0.0187507	0.0802841	0.0473342
Unidentified sp. 3993_528	Ascomycota	KX195590	408/411	99	0.214931	-	-	0.013289	-	0.0251225	-	0.160091	0.0303859	-	0.0428587	0.0524934	0.0473342
Unidentified sp. 3993_605	Ascomycota	JF433004	553/553	100	0.200602	-	-	0.0265781	-	0.0502449	-	0.137221	-	0.0258933	0.0375013	0.0586691	0.0473342
Aspergillus spinulosporus	Ascomycota	KU866676	565/565	100	0.0143287	0.0698975	-	0.0797342	0.00797957	0.0628062	-	0.160091	0.0607718	-	0.0107147	0.0864598	0.0458999
Mucor circinelloides f. circinelloides	Mucoromycota	MH855658	627/628	99	0.0429861	0.0232992	-	-	0.0159591	0.0879287	0.0503778	0.0457404	-	0.15536	0.0294653	0.0555813	0.0415967
Omphalina mutila	Basidiomycota	FJ770399	653/654	99	0.200602	0.0232992	-	0.0265781	-	0.138174	0.00839631	0.0343053	-	-	0.04018	0.0524934	0.0458999
Unidentified sp. 3993_371	Basidiomycota	MF971579	150/166	90	-	0.232992	-	0.225914	-	0.0376837	0.00839631	0.0114351	-	-	-	0.0957233	0.0458999
Unidentified sp. 3993_397	Basidiomycota	KU582330	556/568	98	-	-	-	-	0.00797957	-	0.0335852	0.297313	-	-	0.0133933	0.0802841	0.0444655
Unidentified sp. 3993_530	Ascomycota	KF617742	581/619	94	0.100301	0.0465983	-	0.0265781	0.0159591	0.0879287	0.0503778	0.0571755	-	-	0.04018	0.0494056	0.0444655
Bullera alba	Basidiomycota	KY101817	539/539	100	0.0286574	0.256291	0.496183	-	-	-	0.00839631	-	0.121544	-	0.0535733	0.0339663	0.0444655
Massarina sp. 3993_546	Ascomycota	KC339240	512/513	99	0.11463	0.0232992	-	0.0265781	-	0.163296	0.00839631	0.0686106	-	-	0.024108	0.0679327	0.0444655
Piptocephalis sp. 3993_305	Zoopagomycota	MG764677	836/836	100	-	0.0698975	-	0.013289	0.055857	0.0879287	0.0167926	0.125786	-	-	0.024108	0.0679327	0.0444655
Unidentified sp. 3993_425	Ascomycota	HM037658	567/575	99	0.0143287	0.139795	0.0381679	0.013289	0.00797957	0.0502449	0.0167926	0.137221	0.0303859	0.0258933	0.016072	0.0741084	0.0430311
Leptodontidium sp. 3993_418	Ascomycota	DQ069034	612/612	100	0.0429861	0.27959	-	0.0531561	0.00797957	0.0251225	0.00839631	0.0114351	0.0607718	0.103573	0.0187507	0.0710205	0.0430311
Ochroconis constricta	Ascomycota	HQ667517	654/665	98	0.157616	-	-	0.0531561	-	0.125612	-	0.0571755	-	-	0.0294653	0.0586691	0.0430311
Pythium sp. 3993_349	Oomycota	KU211471	894/907	99	0.0143287	0.0465983	-	0.0531561	0.0239387	-	0.00839631	0.0571755	-	0.362506	0.0133933	0.0771962	0.0430311
Unidentified sp. 3993_222	Ascomycota	JN942173	530/584	91	0.0286574	-	-	0.013289	0.0398979	0.125612	0.0251889	0.0228702	0.0303859	0.129467	0.0294653	0.0555813	0.0415967
Unidentified sp. 3993_382	Ascomycota	GU174321	545/547	99	-	0.0232992	-	0.0398671	0.00797957	0.20098	0.00839631	0.0914808	-	-	0.00535733	0.0864598	0.0430311
Unidentified sp. 3993_420	Chytridiomycota	HE977533	517/518	99	0.0286574	0.209692	-	0.0930233	-	0.0125612	-	0.0571755	0.0607718	0.103573	0.0107147	0.0802841	0.0430311
Unidentified sp. 3993_565	Ascomycota	KX908219	434/498	87	-	0.0465983	-	0.0398671	0.00797957	0.0376837	0.0839631	0.0800457	0.0303859	0.0258933	0.032144	0.0494056	0.0401624
Arthrobotrys oligospora	Ascomycota	MF782734	686/686	100	-	0.0232992	0.114504	0.013289	0.0398979	0.0502449	0.0335852	0.0686106	0.0303859	0.07768	0.0348227	0.0463177	0.0401624
Rhodotorula sp. 3993_380	Basidiomycota	HG936321	596/596	100	-	0.0232992	0.0763359	0.305648	0.00797957	-	-	-	-	0.0517866	0.008036	0.0802841	0.0415967
Umbelopsis isabellina	Mucoromycota	MH864913	610/610	100	-	0.116496	-	0.013289	0.00797957	0.213541	-	0.0571755	-	-	-	0.0864598	0.0415967
Unidentified sp. 3993_466	Ascomycota	MH864078	538/607	89	0.0859722	0.0698975	-	0.0664452	0.00797957	0.0376837	0.0167926	0.0914808	0.0303859	-	0.0267867	0.0586691	0.0415967
Unidentified sp. 3993_569	Ascomycota	FM999518	512/554	92	0.0286574	0.0698975	-	0.0664452	0.0159591	0.0125612	0.0587741	0.0800457	0.0303859	0.0258933	0.032144	0.0524934	0.0415967
Entoloma sericeum	Basidiomycota	KY706153	654/655	99	0.0429861	-	0.0381679	0.106312	-	0.0628062	0.00839631	0.0114351	-	0.23304	0.0133933	0.0710205	0.0401624
Leptosphaeria sp. 3993_447	Ascomycota	GU934536	550/553	99	0.0429861	-	-	-	0.0877753	-	0.0503778	0.0114351	0.212701	-	0.072324	-	0.0401624
Unidentified sp. 3993_405	Basidiomycota	KY687541	205/212	97	0.0286574	0.0698975	-	-	-	0.125612	0.00839631	0.114351	0.0607718	-	0.0133933	0.0710205	0.0401624
Unidentified sp. 3993_406	Basidiomycota	KX885948	588/595	99	0.0286574	0.582479	-	-	-	-	0.00839631	-	-	-	0.008036	0.0771962	0.0401624
Gliomastix murorum var. felina	Ascomycota	MH864097	596/596	100	0.0143287	0.0232992	-	0.0797342	0.00797957	0.0753674	0.00839631	0.0114351	-	0.258933	0.008036	0.0741084	0.038728
Paracremonium binnewijzendii	Ascomycota	NR157491	556/557	99	-	0.0698975	-	0.0930233	-	0.0753674	0.0167926	0.102916	-	-	0.00535733	0.0771962	0.038728
Pucciniomycotina sp. 3993_541	Basidiomycota	MG076775	571/573	99	-	0.0465983	-	0.013289	-	-	0.0251889	0.0343053	-	0.46608	0.008036	0.0741084	0.038728
Syncephalis sp. 3993_395	Zoopagomycota	KT601325	730/742	98	0.0286574	0.0698975	-	0.106312	0.00797957	0.10049	0.00839631	0.0114351	0.0303859	0.0517866	0.0133933	0.0679327	0.038728
Sphaerostilbella sp. 3993_728	Ascomycota	MH858660	586/605	97	-	-	-	0.013289	-	-	0.209908	0.0114351	-	-	0.0669667	0.0061757	0.038728
Tomentella sp. 3993_495	Basidiomycota	KX438355	631/631	100	-	-	0.0381679	-	-	-	-	-	0.395017	0.336613	0.0375013	0.040142	0.038728
Unidentified sp. 3993_351	Ascomycota	KX555634	53/53	100	0.0143287	-	0.0381679	0.013289	0.0239387	0.10049	0.0503778	-	0.0911577	0.0258933	0.0375013	0.0308785	0.0344249
Unidentified sp. 3993_383	Ascomycota	MH857792	792/884	90	-	-	-	-	-	-	0.00839631	0.297313	-	-	-	0.0802841	0.038728
Unidentified sp. 3993_508	Oomycota	MF570293	101/119	85	0.0286574	0.0465983	0.0381679	0.0398671	0.00797957	0.0502449	0.0251889	0.0686106	0.0303859	0.103573	0.0214293	0.0586691	0.038728
Hebeloma ischnostylum	Basidiomycota	KX765768	695/697	99	-	-	-	0.0398671	-	-	-	-	0.698876	-	0.0616093	0.00926355	0.0372936
Hyalodendriella sp. 3993_532	Ascomycota	EU040232	536/550	97	0.0716435	-	0.0381679	0.0398671	-	0.113051	0.00839631	0.0457404	0.0303859	0.0517866	0.0214293	0.0555813	0.0372936
Peniophorella pubera	Basidiomycota	MH856069	663/663	100	-	-	-	-	-	0.0125612	0.109152	-	-	-	0.0348227	-	0.0200812
Pluteus pouzarianus	Basidiomycota	HM562170	669/670	99	-	-	-	-	-	-	0.218304	-	-	-	0.0696453	-	0.0372936
Trematosphaeria grisea	Ascomycota	LT796898	549/549	100	0.186273	-	-	-	-	0.0125612	-	0.137221	-	-	0.0348227	0.040142	0.0372936
Unidentified sp. 3993_271	Ascomycota	EU826901	587/587	100	0.0716435	0.0232992	0.0381679	0.0265781	-	0.0628062	-	0.102916	-	0.07768	0.016072	0.061757	0.0372936
Unidentified sp. 3993_377	Mucoromycota	HQ021782	671/671	100	-	0.0465983	-	-	0.0718162	0.0753674	0.0251889	0.0457404	-	0.0258933	0.032144	0.040142	0.0358593
Unidentified sp. 3993_424	Ascomycota	KU195546	122/142	86	0.0286574	-	-	0.0265781	0.0638366	0.0251225	0.0755668	0.0114351	-	0.0517866	0.0508947	0.0216149	0.0372936
Unidentified sp. 3993_437	Chytridiomycota	MF485838	279/280	99	0.0286574	0.0232992	0.0763359	-	0.0877753	0.0376837	0.0167926	0.0343053	-	-	0.0455373	0.0216149	0.0344249
Unidentified sp. 3993_446	Basidiomycota	HM037687	648/648	100	0.358218	0.0232992	-	-	-	-	-	-	-	-	0.0669667	-	0.0372936
Unidentified sp. 3993_470	Ascomycota	AJ875343	481/525	92	-	0.0698975	-	0.172757	-	0.0251225	-	0.0571755	-	0.07768	-	0.0802841	0.0372936
Unidentified sp. 3993_516	Ascomycota	MF971667	127/152	84	0.0716435	0.0465983	-	0.0398671	-	0.0251225	0.0167926	0.0457404	0.0303859	0.181253	0.0214293	0.0555813	0.0372936
Unidentified sp. 3993_527	Basidiomycota	KX221873	459/474	97	0.11463	-	-	0.146179	-	0.0251225	0.00839631	0.0228702	-	0.0258933	0.024108	0.0494056	0.0358593
Unidentified sp. 3993_782	Ascomycota	HG513111	576/577	99	0.11463	0.0698975	-	0.146179	-	0.0376837	-	-	-	0.0258933	0.0214293	0.0555813	0.0372936
Acremonium sp. 3993_519	Ascomycota	AJ890439	578/580	99	0.0143287	0.349487	-	0.0930233	-	-	0.00839631	-	-	0.0258933	0.00535733	0.0710205	0.0358593
Cosmospora sp. 3993_429	Ascomycota	KX100348	557/558	99	0.0143287	0.0232992	-	0.013289	0.00797957	0.0376837	0.00839631	0.0343053	0.0303859	0.336613	0.0107147	0.0648448	0.0358593
Paxillus involutus	Basidiomycota	KY706175	716/720	99	-	-	-	0.0930233	0.00797957	0.138174	0.0335852	0.0114351	0.0303859	-	0.016072	0.0586691	0.0358593
Phlebia sp. 3993_539	Basidiomycota	KJ140617	611/634	96	0.0143287	-	-	0.0930233	0.0159591	-	0.0587741	0.0914808	-	-	0.0267867	0.0463177	0.0358593
Unidentified sp. 3993_402	Ascomycota	MK156762	545/545	100	-	0.0465983	-	0.0531561	0.0638366	0.0753674	0.00839631	0.0457404	-	-	0.024108	0.0494056	0.0358593
Unidentified sp. 3993_428	Basidiomycota	MH239336	406/412	99	0.0429861	-	0.0763359	0.0398671	0.0239387	0.125612	0.0167926	0.0114351	0.0303859	-	0.0294653	0.0432299	0.0358593
Unidentified sp. 3993_432	Ascomycota	JX375988	114/135	84	0.0286574	-	-	-	0.0797957	0.0628062	0.0587741	0.0114351	-	-	0.0508947	0.0185271	0.0358593
Unidentified sp. 3993_465	Ascomycota	HM036639	526/533	99	0.0143287	0.0232992	-	0.013289	-	0.0125612	0.125945	0.0228702	-	0.07768	0.0428587	0.0247028	0.0344249
Armillaria cf. calvescens	Basidiomycota	KC176342	857/866	99	0.0286574	0.0232992	-	0.0265781	0.103734	0.0502449	0.00839631	-	-	-	0.0428587	0.0216149	0.0329905
Chaetomium sp. 3993_582	Ascomycota	HG935520	566/566	100	0.0716435	0.139795	-	0.0398671	-	-	-	0.0571755	-	0.129467	0.0133933	0.0586691	0.0344249
Clitopilus prunulus	Basidiomycota	KR261096	631/631	100	0.0573148	-	0.0381679	-	0.0159591	-	0.125945	-	0.0303859	-	0.0616093	-	0.0329905
Geastrum sp. 3993_441	Basidiomycota	MG282096	594/594	100	-	-	-	-	-	0.0125612	-	0.263007	-	-	-	0.0741084	0.0344249
Mucor plumbeus	Mucoromycota	MK268150	631/631	100	0.0716435	-	-	-	-	0.0879287	-	0.137221	-	-	0.0133933	0.0586691	0.0344249
Unidentified sp. 3993_1193	Ascomycota	KP899405	517/529	98	0.0859722	-	-	0.013289	-	-	-	0.194397	-	-	0.016072	0.0555813	0.0344249
Unidentified sp. 3993_200	Basidiomycota	GU566229	630/630	100	-	-	-	0.0531561	-	0.0125612	0.15953	-	-	-	0.0508947	0.0154392	0.0344249
Unidentified sp. 3993_499	Mucoromycota	NR119539	530/586	90	-	-	-	-	0.0319183	-	0.151134	-	0.0607718	-	0.064288	-	0.0344249
Chloridium virescens var. caudigerum	Ascomycota	MH857142	548/548	100	-	-	-	0.013289	-	0.150735	0.0335852	0.0228702	-	0.0258933	0.0107147	0.0494056	0.0286874
Cylindrocarpon sp. 3993_488	Ascomycota	EF601608	553/556	99	0.0143287	0.0931966	-	0.0664452	-	0.0125612	-	0.0114351	-	0.284827	-	0.0679327	0.0329905
Cystobasidium minutum	Basidiomycota	KY103145	582/583	99	0.0716435	0.349487	-	0.0398671	-	-	-	-	-	-	0.0133933	0.0555813	0.0329905
Pythium acanthicum	Oomycota	AY598617	858/859	99	0.0143287	-	-	0.013289	0.0398979	0.0502449	0.0167926	0.0571755	0.0303859	0.103573	0.024108	0.0432299	0.0329905
Pythium apiculatum	Oomycota	HQ643443	948/954	99	0.0716435	0.0232992	-	0.119601	-	0.0628062	-	0.0114351	0.0607718	-	0.0187507	0.0494056	0.0329905
Pythium rostratifingens	Oomycota	KU211363	1053/1064	99	0.11463	0.0232992	0.0381679	0.0664452	-	-	-	0.0343053	0.0303859	0.103573	0.0267867	0.040142	0.0329905
Thelephora sp. 3993_440	Basidiomycota	KT334743	656/659	99	-	-	-	0.013289	0.143632	-	-	-	0.121544	-	0.0589307	-	0.0329905
Unidentified sp. 3993_463	Ascomycota	HM190131	555/556	99	-	-	-	-	0.0159591	0.0376837	-	-	0.546946	-	0.0535733	0.00926355	0.0329905
Unidentified sp. 3993_510	Basidiomycota	MF571342	91/102	89	-	0.419385	-	0.013289	-	-	0.0167926	0.0228702	-	-	0.00535733	0.0648448	0.0329905
Unidentified sp. 3993_610	Basidiomycota	MF971579	147/156	94	0.0716435	0.0931966	-	0.0265781	-	0.0251225	0.00839631	0.0800457	-	0.0517866	0.016072	0.0524934	0.0329905
Unidentified sp. 3993_613	Chytridiomycota	KU534847	287/354	81	0.0143287	0.186393	-	0.0531561	-	-	0.0419815	0.0571755	-	-	0.016072	0.0524934	0.0329905
Unidentified sp. 3993_696	Ascomycota	KU931387	460/507	91	-	-	0.0381679	-	-	-	0.184719	-	-	-	0.0616093	-	0.0329905
Amanita phalloides	Basidiomycota	KX449211	678/678	100	-	-	-	-	-	-	-	-	0.66849	-	0.0589307	-	0.0315561
Cladophialophora humicola	Ascomycota	EU035408	757/765	99	-	-	-	-	0.135653	-	-	0.0114351	-	0.103573	0.0455373	0.0154392	0.0315561
Cladosporium sphaerospermum	Ascomycota	MG669153	553/553	100	-	-	-	-	0.0478774	-	0.100756	-	-	-	0.048216	-	0.0258187
Halokirschsteiniothelia sp. 3993_460	Ascomycota	KM272366	631/665	95	-	0.0931966	-	0.0398671	0.0319183	0.0376837	0.0251889	-	-	0.103573	0.0187507	0.0432299	0.0301218
Helotiales sp. 3993_612	Ascomycota	DQ182458	547/549	99	0.0286574	0.0232992	-	-	-	0.0125612	0.142737	0.0114351	-	-	0.0508947	0.00926355	0.0315561
Onygenaceae sp. 3993_640	Ascomycota	HG937086	589/590	99	0.0143287	0.0698975	-	0.0265781	-	0.138174	-	-	-	0.129467	-	0.0648448	0.0315561
Penicillium bialowiezense	Ascomycota	MH854996	576/576	100	0.0286574	-	-	0.172757	-	0.0628062	-	0.0114351	0.0303859	-	0.008036	0.0586691	0.0315561
Pseudaleuria sp. 3993_473	Ascomycota	HG936846	605/605	100	-	0.116496	-	0.0531561	-	0.113051	-	0.0343053	0.0303859	-	-	0.0648448	0.0315561
Syncephalis sp. 3993_411	Zoopagomycota	KY001687	351/356	99	-	0.0698975	-	0.0531561	0.00797957	0.10049	0.00839631	-	0.0911577	0.0517866	0.0133933	0.0524934	0.0315561
Sordaria sp. 3993_564	Ascomycota	HG937016	555/557	99	-	0.0232992	-	0.0797342	0.00797957	0.0376837	0.0167926	0.102916	-	-	0.008036	0.0586691	0.0315561
Unidentified sp. 3993_477	Ascomycota	JX328680	395/403	98	-	-	-	-	0.0239387	-	0.151134	-	-	0.0258933	0.056252	-	0.0315561
Unidentified sp. 3993_579	Ascomycota	MG754931	585/590	99	-	-	-	-	-	-	0.184719	-	-	-	0.0589307	-	0.0315561
Unidentified sp. 3993_615	Ascomycota	FN812805	580/582	99	0.0286574	0.0232992	-	0.0531561	-	0.0125612	0.0419815	0.0571755	-	0.103573	0.0187507	0.0463177	0.0315561
Byssonectria terrestris	Ascomycota	KJ619952	581/581	100	0.0573148	0.0698975	-	0.013289	-	0.0376837	0.00839631	0.0343053	-	0.15536	0.0133933	0.0494056	0.0301218
Cladorrhinum samala	Ascomycota	FM955447	565/573	99	0.128958	-	-	0.0398671	-	0.113051	-	-	-	-	0.024108	0.0370542	0.0301218
Conlarium sp. 3993_444	Ascomycota	KY965398	534/558	96	-	0.0931966	0.0381679	0.013289	0.0239387	0.0502449	0.00839631	0.0800457	-	-	0.0133933	0.0494056	0.0301218
Pleosporales sp. 3993_498	Ascomycota	FJ552860	660/663	99	-	-	-	0.0265781	0.055857	0.0251225	-	0.0800457	0.0911577	-	0.0267867	0.0339663	0.0301218
Unidentified sp. 3993_467	Basidiomycota	EF040837	632/638	99	-	0.0931966	-	-	0.0159591	0.188419	-	-	-	-	0.00535733	0.0586691	0.0301218
Unidentified sp. 3993_631	Ascomycota	KX000261	599/599	100	0.0716435	-	0.0381679	-	0.00797957	0.0628062	-	-	0.0303859	0.207147	0.0214293	0.040142	0.0301218
Unidentified sp. 3993_854	Basidiomycota	JX136481	371/456	81	0.143287	-	-	-	-	-	-	0.114351	-	0.0258933	0.0267867	0.0339663	0.0301218
Hyaloscyphaceae sp. 3993_590	Ascomycota	KU059859	533/550	97	-	0.0232992	-	-	0.0159591	-	0.0587741	0.102916	-	0.0258933	0.024108	0.0339663	0.0286874
Inocybe lacera var. lacera	Basidiomycota	HQ604445	674/677	99	-	-	-	0.225914	-	0.0251225	-	-	0.0303859	-	-	0.0586691	0.0286874
Mrakia frigida	Basidiomycota	MF193493	634/636	99	-	0.0698975	0.0381679	0.013289	0.0239387	0.0125612	-	-	0.212701	0.103573	0.0294653	0.0277906	0.0286874
Pezizomycotina sp. 3993_578	Ascomycota	KT334755	559/559	100	-	-	-	-	0.0877753	0.0879287	-	-	0.0607718	-	0.0348227	0.0216149	0.0286874
Unidentified sp. 3993_1237	Basidiomycota	MF571067	368/399	92	0.143287	-	-	0.13289	-	-	-	-	-	-	0.0267867	0.0308785	0.0286874
Unidentified sp. 3993_474	Basidiomycota	HQ446006	136/150	91	-	-	-	0.0265781	0.0159591	0.0376837	0.00839631	0.0343053	-	0.23304	0.008036	0.0524934	0.0286874
Unidentified sp. 3993_475	Ascomycota	KF617886	537/589	91	0.0143287	0.0232992	0.0763359	0.159468	0.0159591	-	-	-	0.0607718	-	0.0187507	0.040142	0.0286874
Unidentified sp. 3993_476	Ascomycota	KP889462	546/548	99	0.0286574	-	-	-	0.0797957	0.0251225	0.0167926	0.0343053	0.0303859	-	0.04018	0.0154392	0.0286874
Unidentified sp. 3993_484	Ascomycota	DQ069058	545/552	99	-	-	-	-	-	0.0753674	0.0335852	0.102916	0.0303859	-	0.0133933	0.0463177	0.0286874
Unidentified sp. 3993_490	Chytridiomycota	KX194372	356/376	95	-	-	-	0.0265781	0.00797957	-	-	0.194397	-	-	-	0.0586691	0.0286874
Unidentified sp. 3993_595	Basidiomycota	AJ875375	637/640	99	0.0286574	-	0.458015	0.0531561	0.00797957	0.0125612	-	-	-	-	0.04018	0.0154392	0.0286874
Unidentified sp. 3993_632	Basidiomycota	HE605249	550/608	90	0.0573148	0.116496	-	0.0664452	-	-	-	0.0457404	-	0.0517866	0.0107147	0.0494056	0.0286874
Unidentified sp. 3993_695	Basidiomycota	MF971579	154/172	90	0.0429861	0.0232992	-	0.0664452	-	-	0.0335852	0.0686106	-	0.0258933	0.0187507	0.040142	0.0286874
Unidentified sp. 3993_789	Basidiomycota	HE605249	510/609	84	-	0.0931966	-	0.013289	0.00797957	-	0.0587741	0.0457404	0.0607718	-	0.0267867	0.0277906	0.027253
Unidentified sp. 3993_799	Chytridiomycota	KC215975	320/326	98	0.0429861	-	-	0.0398671	-	0.0251225	0.00839631	0.0343053	0.0303859	0.181253	0.0133933	0.0463177	0.0286874
Actinomucor elegans	Mucoromycota	MH854588	703/703	100	0.0429861	-	-	0.0531561	-	0.0879287	-	0.0343053	0.0303859	0.0258933	0.0107147	0.0463177	0.027253
Clathrosphaerina sp. 3993_580	Ascomycota	MH856474	521/554	94	-	-	-	0.013289	-	0.0376837	0.00839631	0.148656	-	-	-	0.0524934	0.0258187
Gymnopilus hybridus	Basidiomycota	MF773630	689/694	99	-	0.0232992	-	0.239203	-	-	-	-	-	-	-	0.0586691	0.027253
Heterobasidion annosum	Basidiomycota	MH931274	630/631	99	0.0143287	-	0.0381679	-	0.0638366	0.0376837	0.0419815	-	-	0.0258933	0.04018	0.0123514	0.027253
Hypocreales sp. 3993_1069	Ascomycota	GU055550	527/527	100	0.128958	0.0232992	-	-	-	-	-	0.102916	-	-	0.024108	0.0308785	0.027253
Leptodiscella sp. 3993_663	Ascomycota	LR025180	543/563	96	0.0143287	0.0465983	-	0.0531561	-	0.0502449	0.0335852	0.0228702	-	0.0517866	0.0133933	0.0432299	0.027253
Mortierellaceae sp. 3993_524	Mucoromycota	GQ219843	649/651	99	0.0143287	0.0232992	-	-	-	0.0125612	-	-	-	0.414293	-	0.0555813	0.027253
Slooffia sp. 3993_633	Basidiomycota	KY105427	577/616	94	-	-	-	-	-	0.0125612	0.142737	-	-	0.0258933	0.0455373	0.0061757	0.027253
Sordaria fimicola	Ascomycota	MG098253	579/579	100	0.0573148	-	-	0.013289	-	0.0879287	-	0.0571755	-	0.0517866	0.0107147	0.0463177	0.027253
Unidentified sp. 3993_515	Mucoromycota	MF423607	166/178	93	0.0286574	-	-	0.013289	0.0478774	0.0376837	0.0335852	-	-	0.0258933	0.032144	0.0154392	0.0243843
Unidentified sp. 3993_561	Ascomycota	FN397266	506/512	99	-	0.0931966	-	0.106312	-	0.0125612	0.0167926	0.0343053	-	0.0258933	0.00535733	0.0524934	0.027253
Unidentified sp. 3993_677	Ascomycota	HQ446006	139/150	93	0.0859722	0.0232992	-	0.0265781	-	-	-	0.114351	-	-	0.016072	0.040142	0.027253
Baeospora myosura	Basidiomycota	MH856301	695/696	99	0.0573148	-	-	0.0531561	0.0319183	-	0.00839631	0.0571755	-	-	0.024108	0.0277906	0.0258187
Chromelosporium macrospermum	Ascomycota	MH860491	600/611	98	0.0429861	0.0465983	-	0.0930233	-	-	-	0.0457404	-	0.0517866	0.008036	0.0463177	0.0258187
Cortinariaceae sp. 3993_754	Ascomycota	FJ475564	548/552	99	-	-	-	-	0.0159591	0.150735	-	0.0228702	-	0.0517866	0.00535733	0.0494056	0.0258187
Hyphodontia sp. 3993_554	Basidiomycota	FJ197950	565/568	99	-	0.0232992	-	0.0664452	0.0319183	-	-	-	-	0.207147	0.0107147	0.0432299	0.0258187
Mariannaea elegans var. elegans	Ascomycota	MH860673	555/555	100	0.0143287	0.0232992	-	0.0398671	-	0.0376837	0.0419815	-	0.0911577	0.0517866	0.024108	0.0277906	0.0258187
Mortierella simplex	Mucoromycota	MH859223	653/653	100	-	-	-	-	0.0478774	0.0879287	0.00839631	0.0114351	0.0911577	-	0.0267867	0.0247028	0.0258187
Penicillium sp. 3993_584	Ascomycota	KY989169	565/587	96	-	0.0931966	-	-	0.00797957	0.0502449	-	0.0457404	0.0607718	0.07768	0.008036	0.0463177	0.0258187
Unidentified sp. 3993_501	Chytridiomycota	MF971579	120/130	92	0.0143287	0.0232992	-	-	0.0957549	0.0251225	-	0.0114351	0.0303859	-	0.0375013	0.0123514	0.0258187
Unidentified sp. 3993_503	Basidiomycota	KX221665	419/433	97	0.0143287	-	0.0381679	0.013289	0.0239387	0.0502449	-	0.0228702	0.182315	-	0.0294653	0.0216149	0.0258187
Unidentified sp. 3993_544	Ascomycota	KF156322	751/764	98	0.0143287	0.349487	-	-	0.00797957	-	0.00839631	-	-	-	0.008036	0.0463177	0.0258187
Unidentified sp. 3993_573	Mucoromycota	HM069347	582/625	93	-	-	-	-	-	0.226102	-	-	-	-	-	0.0555813	0.0258187
Unidentified sp. 3993_592	Basidiomycota	KU747676	117/144	81	-	-	-	-	0.119694	0.0125612	0.00839631	-	0.0303859	-	0.0455373	-	0.0258187
Unidentified sp. 3993_614	Ascomycota	EU669387	551/601	92	0.0286574	0.163094	-	0.0265781	-	0.0502449	-	-	0.0303859	0.0517866	0.008036	0.0463177	0.0258187
Unidentified sp. 3993_738	Ascomycota	EU669387	540/610	89	-	0.0465983	-	0.013289	-	0.175857	-	0.0114351	-	-	-	0.0555813	0.0258187
Unidentified sp. 3993_793	Ascomycota	JX328680	418/424	99	0.0143287	-	-	-	0.0239387	-	0.0755668	0.0114351	0.121544	-	0.0455373	-	0.0258187
Annulatascaceae sp. 3993_843	Ascomycota	KU144596	508/530	96	0.0859722	-	-	-	-	0.0376837	-	0.0914808	-	-	0.016072	0.0339663	0.0243843
Aspergillus sp. 3993_839	Ascomycota	MH859900	568/601	95	-	0.372787	-	0.013289	-	-	-	-	-	-	-	0.0524934	0.0243843
Coprinopsis stercorea	Basidiomycota	MH858437	648/652	99	-	-	-	0.172757	-	-	-	0.0343053	-	0.0258933	-	0.0524934	0.0243843
Podospora sp. 3993_888	Ascomycota	HG936947	520/548	95	-	-	-	-	-	-	-	0.194397	-	-	-	0.0524934	0.0243843
Psathyrella sp. 3993_637	Basidiomycota	KC992899	641/685	94	-	0.0465983	-	0.0664452	-	0.0251225	0.00839631	0.0114351	-	0.15536	-	0.0494056	0.0243843
Sagenomella griseoviridis	Ascomycota	LC177648	1014/1018	99	-	0.0232992	-	-	-	0.0502449	0.00839631	0.102916	-	0.0517866	-	0.0494056	0.0243843
Scytalidium album	Ascomycota	MF992676	561/563	99	0.0286574	0.0698975	-	0.013289	-	0.0753674	0.0167926	0.0228702	0.0303859	-	0.0133933	0.0370542	0.0243843
Tetracladium sp. 3993_597	Ascomycota	HG935139	567/567	100	-	0.0232992	-	0.0398671	-	0.0251225	-	0.0343053	-	0.207147	-	0.0524934	0.0243843
Trechisporales sp. 3993_556	Basidiomycota	JF519135	639/640	99	-	-	-	-	0.0239387	-	0.0755668	0.0114351	0.121544	-	0.0428587	-	0.0243843
Unidentified sp. 3993_1186	Ascomycota	HQ257427	447/546	82	0.11463	-	-	0.013289	-	-	-	0.0914808	-	-	0.0214293	0.0277906	0.0243843
Unidentified sp. 3993_1238	Ascomycota	DQ900984	349/419	83	0.100301	-	-	0.0265781	-	0.0125612	-	0.0800457	-	-	0.0187507	0.0308785	0.0243843
Unidentified sp. 3993_514	Basidiomycota	KT224945	582/600	97	0.0143287	-	-	-	0.0957549	-	0.0335852	-	-	-	0.0455373	-	0.0243843
Unidentified sp. 3993_596	Ascomycota	MH790405	509/570	89	0.0286574	0.209692	0.0381679	0.013289	0.00797957	-	-	0.0114351	-	0.0517866	0.0107147	0.040142	0.0243843
Unidentified sp. 3993_646	Basidiomycota	HQ446006	127/141	90	0.0429861	0.0465983	-	0.0930233	-	0.0125612	-	0.0457404	-	-	0.008036	0.0432299	0.0243843
Unidentified sp. 3993_648	Ascomycota	LC064924	553/553	100	-	-	-	-	-	0.0251225	-	0.0571755	0.0303859	0.23304	-	0.0494056	0.0243843
Unidentified sp. 3993_734	Ascomycota	EU292244	543/543	100	-	-	-	-	-	0.0251225	-	0.0343053	0.334245	0.0258933	0.0294653	0.0185271	0.0243843
Unidentified sp. 3993_852	Ascomycota	KX555634	54/54	100	0.100301	-	-	-	0.0239387	0.0125612	-	0.0571755	-	0.0258933	0.0267867	0.0216149	0.0243843
Cladorrhinum sp. 3993_483	Ascomycota	KU556533	548/550	99	0.0143287	0.163094	-	-	-	0.0502449	0.0167926	-	-	0.0258933	0.008036	0.0370542	0.0215156
Exophiala xenobiotica	Ascomycota	MH863790	605/605	100	0.0143287	0.0232992	-	0.013289	0.00797957	0.0251225	0.0335852	0.0571755	-	0.0258933	0.016072	0.0308785	0.0229499
Leucothecium emdenii	Ascomycota	AB213450	606/616	98	0.0143287	-	-	0.013289	-	0.10049	-	0.0571755	-	0.0258933	-	0.0463177	0.0229499
Mycosphaerellaceae sp.	Ascomycota	FJ553102	580/585	99	-	-	-	-	-	-	0.109152	0.0343053	-	-	0.0348227	0.00926355	0.0229499
Mucor hiemalis	Mucoromycota	GU566266	641/644	99	0.0573148	-	0.0763359	0.0398671	-	0.0125612	0.00839631	0.0457404	-	0.0258933	0.0187507	0.0277906	0.0229499
Penicillium sp. 3993_1156	Ascomycota	MF942970	580/580	100	0.0573148	0.0698975	-	0.0664452	-	0.0125612	0.00839631	-	-	0.0517866	0.0133933	0.0339663	0.0229499
Pestalotiopsis sp. 3993_674	Ascomycota	KJ542337	542/574	94	-	-	-	-	-	-	0.134341	-	-	-	0.0428587	-	0.0229499
Phytopythium citrinum	Oomycota	HM061322	852/857	99	-	-	0.496183	-	-	-	0.00839631	-	0.0303859	-	0.04018	-	0.0215156
Rhodotorula sp. 3993_668	Basidiomycota	HE605258	565/567	99	-	-	-	-	-	-	0.117548	-	0.0607718	-	0.0428587	-	0.0229499
Scytalidium circinatum	Ascomycota	NR160180	559/567	99	0.0143287	0.0465983	-	0.0531561	-	0.0251225	0.0251889	0.0457404	-	-	0.0107147	0.0370542	0.0229499
Talaromyces columbinus	Ascomycota	LT558941	580/580	100	0.0143287	0.0465983	-	0.0398671	0.00797957	0.0376837	-	0.0571755	-	0.0258933	0.00535733	0.0432299	0.0229499
Unidentified sp. 3993_548	Ascomycota	KF527818	520/524	99	-	-	-	0.106312	0.00797957	0.0125612	0.00839631	0.0114351	0.121544	-	0.016072	0.0308785	0.0229499
Unidentified sp. 3993_575	Ascomycota	KY022801	1016/1023	99	-	0.0465983	-	0.146179	-	0.0251225	0.00839631	-	-	-	-	0.0463177	0.0229499
Unidentified sp. 3993_588	Ascomycota	HQ446006	139/150	93	-	0.209692	-	0.0398671	-	0.0502449	-	-	-	-	-	0.0494056	0.0229499
Unidentified sp. 3993_594	Ascomycota	MF971574	401/461	87	-	-	-	0.013289	0.00797957	-	0.109152	-	-	0.0258933	0.0375013	0.0061757	0.0229499
Unidentified sp. 3993_603	Chytridiomycota	JX136643	403/473	85	0.0143287	0.0232992	-	-	0.0398979	0.0376837	0.0251889	-	0.0303859	0.0258933	0.0267867	0.0154392	0.0215156
Unidentified sp. 3993_660	Ascomycota	KU580521	633/634	99	-	-	-	-	0.103734	-	-	-	0.0911577	-	0.0428587	-	0.0229499
Unidentified sp. 3993_690	Ascomycota	MF927536	540/586	92	0.0143287	0.0465983	-	-	-	0.0753674	0.0167926	0.0228702	-	0.07768	0.008036	0.040142	0.0229499
Unidentified sp. 3993_701	Ascomycota	KY687840	459/517	89	-	-	-	0.212625	-	-	-	-	-	-	-	0.0494056	0.0229499
Unidentified sp. 3993_709	Oomycota	KJ716873	724/865	84	-	-	-	-	0.0159591	-	0.109152	0.0114351	-	-	0.04018	-	0.0229499
Unidentified sp. 3993_768	Ascomycota	KF297088	636/654	97	0.0143287	-	-	-	-	0.0251225	0.00839631	-	-	0.31072	0.00535733	0.0432299	0.0229499
Unidentified sp. 3993_777	Basidiomycota	HQ829340	602/621	97	-	0.0232992	-	-	-	-	-	-	0.455789	-	0.04018	-	0.0229499
Lecythophora sp. 3993_966	Ascomycota	KF156310	542/543	99	0.0429861	0.232992	-	-	-	-	0.00839631	0.0114351	-	-	0.0107147	0.0339663	0.0215156
Olpidium brassicae	Olpidiomycota	GQ304521	610/614	99	0.100301	-	0.0763359	0.0265781	0.0159591	-	-	0.0114351	-	0.0258933	0.0294653	0.0123514	0.0215156
Trematosphaeria sp. 3993_757	Ascomycota	JQ435796	1374/1451	95	0.0429861	-	0.0381679	0.0398671	-	0.0376837	0.0167926	0.0228702	0.0303859	-	0.0187507	0.0247028	0.0215156
Unidentified sp. 3993_1113	Basidiomycota	MH790966	142/158	90	0.0716435	0.0698975	-	0.013289	-	-	0.0335852	0.0114351	0.0303859	-	0.0267867	0.0154392	0.0215156
Unidentified sp. 3993_1121	Ascomycota	FJ439578	535/608	88	0.0859722	-	-	-	-	0.0753674	-	-	-	0.07768	0.016072	0.0277906	0.0215156
Unidentified sp. 3993_1134	Mucoromycota	FJ553466	623/624	99	0.0573148	-	-	-	0.00797957	0.0376837	-	0.0800457	-	-	0.0133933	0.0308785	0.0215156
Unidentified sp. 3993_606	Ascomycota	KX555634	52/52	100	0.0143287	0.0698975	-	0.0398671	0.0159591	0.0251225	0.00839631	0.0343053	-	-	0.0107147	0.0339663	0.0215156
Unidentified sp. 3993_617	Basidiomycota	KC191751	695/696	99	0.0143287	0.163094	-	0.0265781	0.00797957	0.0376837	-	-	-	0.0258933	0.00535733	0.040142	0.0215156
Unidentified sp. 3993_625	Ascomycota	KX555634	47/48	98	-	0.27959	-	0.013289	-	-	0.00839631	0.0114351	-	-	-	0.0432299	0.0215156
Unidentified sp. 3993_705	Ascomycota	HQ446006	139/150	93	0.0429861	-	-	0.0265781	0.0319183	0.0251225	0.0167926	-	-	0.0517866	0.024108	0.0185271	0.0215156
Unidentified sp. 3993_941	Basidiomycota	MF971579	155/165	94	0.0143287	0.0232992	-	0.013289	0.00797957	0.0376837	0.0251889	0.0343053	-	0.0517866	0.0133933	0.0308785	0.0215156
Acremonium persicinum	Ascomycota	MG250389	579/579	100	0.0286574	-	-	0.013289	0.00797957	0.0125612	-	-	-	0.23304	0.008036	0.0339663	0.0200812
Acremonium sp. 3993_755	Ascomycota	MF063330	542/542	100	-	0.0232992	-	0.0398671	-	0.0502449	-	0.0686106	-	-	-	0.0432299	0.0200812
Cenococcum sp. 3993_681	Ascomycota	LC095209	1099/1132	97	-	-	-	-	0.00797957	-	0.100756	0.0114351	-	-	0.0348227	-	0.0200812
Cryptococcus sp. 3993_772	Basidiomycota	FN298667	483/487	99	-	-	0.534351	-	-	-	-	-	-	-	0.0375013	-	0.0200812
Hymenogaster niveus	Basidiomycota	GU479255	619/622	99	-	-	-	-	-	-	-	0.0114351	0.212701	0.15536	0.0187507	0.0216149	0.0200812
Myrmecridium sp. 3993_1010	Ascomycota	HG936419	550/550	100	-	-	0.0381679	0.0265781	-	0.0628062	-	0.0343053	0.0303859	0.0517866	0.00535733	0.0370542	0.0200812
Phacidium lacerum	Ascomycota	MH859840	549/549	100	-	-	-	0.013289	-	0.0125612	0.100756	-	-	-	0.032144	0.0061757	0.0200812
Phialemonium inflatum	Ascomycota	GU566291	556/556	100	-	0.0931966	-	0.013289	0.00797957	0.0376837	0.0167926	0.0228702	-	0.0258933	0.008036	0.0339663	0.0200812
Pleurotheciella sp. 3993_892	Ascomycota	LC015701	567/591	96	-	0.116496	-	0.013289	-	-	0.0251889	0.0343053	0.0303859	0.0258933	0.0107147	0.0308785	0.0200812
Rhodotorula sp. 3993_635	Basidiomycota	MK268146	603/603	100	0.0286574	0.0698975	0.0381679	0.0531561	-	0.0125612	0.0251889	-	-	-	0.016072	0.0247028	0.0200812
Rhodotorula sp. 3993_687	Basidiomycota	HG936528	603/603	100	-	0.139795	0.0381679	-	-	0.0628062	0.00839631	-	0.0303859	-	0.008036	0.0339663	0.0200812
Sepedonium cf. chrysospermum	Ascomycota	KT946851	590/591	99	-	0.0232992	-	-	0.0159591	0.0502449	0.0335852	0.0343053	-	-	0.016072	0.0247028	0.0200812
Unidentified sp. 3993_1092	Ascomycota	JQ346935	541/580	93	0.0859722	-	-	-	0.00797957	-	-	0.0800457	-	-	0.0187507	0.0216149	0.0200812
Unidentified sp. 3993_1320	Ascomycota	LT904723	525/527	99	0.0859722	-	-	0.106312	-	-	-	-	-	-	0.016072	0.0247028	0.0200812
Unidentified sp. 3993_1392	Ascomycota	DQ900986	468/477	98	-	0.163094	-	0.0531561	-	-	0.00839631	0.0114351	0.0303859	-	0.00535733	0.0370542	0.0200812
Unidentified sp. 3993_607	Basidiomycota	KU882893	77/86	90	0.0429861	-	0.0763359	0.013289	0.0239387	0.0251225	-	0.0114351	0.0303859	0.0258933	0.024108	0.0154392	0.0200812
Unidentified sp. 3993_626	Basidiomycota	KP889720	601/678	89	0.171944	-	0.0381679	0.013289	-	-	-	-	-	-	0.0348227	-	0.0200812
Unidentified sp. 3993_647	Ascomycota	FN610974	472/476	99	-	-	0.0381679	-	0.00797957	0.150735	-	-	-	-	0.00535733	0.0370542	0.0200812
Unidentified sp. 3993_661	Ascomycota	KT328709	525/563	93	0.0143287	0.0232992	0.0381679	-	0.00797957	0.0502449	-	0.0343053	-	0.07768	0.008036	0.0339663	0.0200812
Unidentified sp. 3993_673	Ascomycota	KP889659	549/555	99	-	-	-	-	0.00797957	0.0251225	0.0503778	0.0457404	-	-	0.0187507	0.0185271	0.0186468
Unidentified sp. 3993_675	Basidiomycota	KU164673	549/578	95	0.0143287	-	-	-	-	0.0125612	0.0671704	0.0114351	0.0303859	0.0517866	0.0267867	0.0123514	0.0200812
Unidentified sp. 3993_679	Ascomycota	EU437432	567/573	99	-	-	-	-	-	0.0125612	-	0.148656	-	-	-	0.0432299	0.0200812
Unidentified sp. 3993_744	Chytridiomycota	MF484609	353/355	99	-	-	-	-	0.103734	-	-	0.0114351	-	-	0.0348227	-	0.0200812
Unidentified sp. 3993_813	Ascomycota	AJ875391	537/543	99	0.0286574	-	0.152672	0.0664452	-	0.0125612	-	-	-	0.0517866	0.016072	0.0247028	0.0200812
Unidentified sp. 3993_898	Ascomycota	MF570012	352/354	99	0.0573148	-	-	-	-	-	0.0587741	0.0343053	-	-	0.0294653	0.00926355	0.0200812
Unidentified sp. 3993_937	Ascomycota	MF485123	331/342	97	-	0.0931966	-	0.0265781	-	0.0125612	0.0167926	0.0228702	-	0.07768	0.00535733	0.0370542	0.0200812
Archaeorhizomyces borealis	Ascomycota	NR126144	485/485	100	-	-	-	-	-	-	0.0923594	0.0228702	-	-	0.0294653	0.0061757	0.0186468
Cephalotrichum nanum	Ascomycota	LC177640	602/602	100	0.0143287	0.0698975	-	0.0265781	0.0159591	0.0251225	0.00839631	0.0228702	-	-	0.0107147	0.0277906	0.0186468
Coniochaeta sp. 3993_735	Ascomycota	KY775602	547/547	100	-	-	-	0.159468	-	-	-	-	-	0.0258933	-	0.040142	0.0186468
Coprinopsis annulopora	Basidiomycota	MG662169	693/693	100	0.0429861	0.0232992	-	0.0531561	-	-	-	0.0571755	-	-	0.008036	0.0308785	0.0186468
Lipomyces sp. 3993_656	Ascomycota	KY104044	925/957	97	-	0.0232992	-	0.0797342	-	0.0125612	0.00839631	-	-	0.103573	-	0.0370542	0.0186468
Mortierella sp. 3993_968	Mucoromycota	KU534721	658/661	99	0.0429861	-	-	-	0.00797957	0.0376837	-	0.0571755	0.0303859	-	0.0133933	0.0247028	0.0186468
Nectria sp. 3993_745	Ascomycota	AJ269851	493/501	98	0.0143287	0.0465983	-	0.0265781	0.0159591	0.0251225	-	0.0228702	-	0.0517866	0.008036	0.0308785	0.0186468
Penicillium sp. 3993_750	Ascomycota	MF611757	968/989	98	0.0143287	0.232992	0.0381679	-	-	0.0125612	-	-	-	-	0.00535733	0.0339663	0.0186468
Pezoloma ericae	Ascomycota	AM887700	540/547	99	-	-	-	-	0.0319183	-	0.0335852	0.0114351	-	-	0.0214293	-	0.0129093
Phialophora atrovirens	Ascomycota	AB190383	537/538	99	-	-	-	-	-	0.0879287	-	-	-	0.15536	-	0.040142	0.0186468
Rhodotorula glutinis	Basidiomycota	EF194846	609/616	99	-	-	-	-	-	-	-	-	0.395017	-	0.0348227	-	0.0186468
Unidentified sp. 3993_1675	Chytridiomycota	KX223194	213/215	99	0.0573148	-	-	-	-	0.0502449	-	0.0571755	-	-	0.0107147	0.0277906	0.0186468
Unidentified sp. 3993_1053	Ascomycota	AJ875342	489/573	85	0.0859722	-	-	-	-	-	-	0.0686106	-	0.0258933	0.016072	0.0216149	0.0186468
Unidentified sp. 3993_1114	Ascomycota	KX222858	409/426	96	-	-	-	0.013289	-	0.0251225	0.0167926	0.0571755	-	0.07768	0.00535733	0.0339663	0.0186468
Unidentified sp. 3993_583	Chytridiomycota	MF482471	351/357	98	-	0.0232992	0.0381679	0.0398671	0.0239387	0.0251225	0.00839631	0.0114351	-	-	0.0133933	0.0216149	0.0172124
Unidentified sp. 3993_599	Chytridiomycota	MF484117	292/336	87	-	-	-	0.013289	0.0239387	0.0376837	0.00839631	0.0571755	-	-	0.0107147	0.0277906	0.0186468
Unidentified sp. 3993_621	Ascomycota	KF212279	566/572	99	-	-	-	-	0.0478774	0.0251225	0.0167926	0.0228702	-	-	0.0214293	0.0123514	0.0172124
Unidentified sp. 3993_639	Ascomycota	DQ421058	615/615	100	-	-	-	0.0265781	0.00797957	0.0502449	0.0335852	-	0.0607718	-	0.0187507	0.0185271	0.0186468
Unidentified sp. 3993_658	Basidiomycota	KP754104	155/165	94	-	-	0.0381679	-	0.0159591	0.0502449	0.0335852	-	-	-	0.0187507	0.0123514	0.0157781
Unidentified sp. 3993_682	Chytridiomycota	MF971579	164/184	89	0.0143287	0.0698975	-	0.0664452	-	0.0125612	-	0.0114351	-	0.0517866	-	0.0370542	0.0186468
Unidentified sp. 3993_693	Ascomycota	JQ318605	622/631	99	-	-	-	-	-	-	-	-	-	0.336613	-	0.040142	0.0186468
Unidentified sp. 3993_694	Chytridiomycota	DQ421284	662/726	91	-	-	-	0.0531561	-	0.0125612	0.0671704	-	-	-	0.0214293	0.0154392	0.0186468
Unidentified sp. 3993_697	Ascomycota	KX514900	704/711	99	-	-	0.0381679	0.013289	0.0478774	0.0251225	0.0167926	-	-	0.0258933	0.024108	0.0123514	0.0186468
Unidentified sp. 3993_717	Ascomycota	MF971329	600/642	93	0.0143287	0.163094	0.0763359	-	-	0.0376837	-	-	-	-	0.008036	0.0308785	0.0186468
Unidentified sp. 3993_741	Basidiomycota	HM162320	563/620	91	-	-	-	-	0.00797957	-	0.0167926	-	0.303859	-	0.0348227	-	0.0186468
Unidentified sp. 3993_769	Basidiomycota	KM374448	529/545	97	-	-	-	-	0.0319183	-	-	-	0.273473	-	0.0348227	-	0.0186468
Unidentified sp. 3993_781	Basidiomycota	MF971580	141/156	90	0.0143287	0.0698975	-	0.0531561	-	0.0251225	0.00839631	0.0228702	-	-	0.00535733	0.0339663	0.0186468
Unidentified sp. 3993_798	Ascomycota	HQ446006	154/172	90	0.0573148	-	-	-	-	0.0502449	-	0.0343053	0.0303859	0.0258933	0.0133933	0.0247028	0.0186468
Unidentified sp. 3993_810	Ascomycota	AM999755	799/854	94	0.0143287	-	-	-	0.00797957	0.0251225	0.0503778	0.0343053	-	-	0.0214293	0.0154392	0.0186468
Unidentified sp. 3993_920	Ascomycota	KF800475	523/532	98	0.0286574	0.0232992	-	0.0797342	-	0.0125612	0.00839631	0.0228702	-	-	0.008036	0.0308785	0.0186468
Unidentified sp. 3993_927	Ascomycota	DQ900994	431/466	92	-	0.209692	-	0.0265781	-	-	0.00839631	0.0114351	-	-	-	0.0370542	0.0186468
Apodus sp. 3993_1066	Ascomycota	HG936505	544/545	99	0.0286574	0.0232992	-	0.0265781	-	0.0376837	0.00839631	0.0343053	-	-	0.008036	0.0277906	0.0172124
Corticiaceae sp. 3993_1045	Basidiomycota	HM189733	595/595	100	-	0.0232992	-	-	-	-	-	0.114351	-	0.0258933	-	0.0370542	0.0172124
Lipomyces anomalus	Ascomycota	KY103363	665/674	99	-	0.0465983	-	-	-	-	0.0167926	0.0343053	-	0.129467	0.00535733	0.0308785	0.0172124
Lipomyces starkeyi	Ascomycota	AB760296	908/913	99	-	0.0465983	-	0.0265781	0.0159591	0.0251225	-	-	-	0.103573	0.00535733	0.0308785	0.0172124
Pythium pleroticum	Oomycota	AY598642	958/959	99	-	0.0931966	-	-	-	0.0628062	-	-	-	0.07768	-	0.0370542	0.0172124
Pythium sp. 3993_1159	Oomycota	AY598639	940/966	97	0.0859722	-	-	-	-	0.0753674	-	-	-	-	0.016072	0.0185271	0.0172124
Thelonectria veuillotiana	Ascomycota	MH864907	584/584	100	0.0286574	-	-	0.0265781	-	0.0376837	0.00839631	0.0343053	-	0.0258933	0.008036	0.0277906	0.0172124
Unidentified sp. 3993_1137	Basidiomycota	HQ446006	163/184	89	0.0716435	-	-	0.0531561	-	0.0251225	-	0.0114351	-	-	0.0133933	0.0216149	0.0172124
Unidentified sp. 3993_1258	Chytridiomycota	EU379212	165/172	96	0.0859722	-	-	-	-	0.0753674	-	-	-	-	0.016072	0.0185271	0.0172124
Unidentified sp. 3993_1357	Basidiomycota	HQ446006	162/183	89	0.0859722	-	-	-	-	-	-	0.0686106	-	-	0.016072	0.0185271	0.0172124
Unidentified sp. 3993_1740	Ascomycota	AY587913	523/576	91	-	0.0698975	-	0.013289	-	0.0376837	0.0167926	0.0228702	-	0.0258933	0.00535733	0.0308785	0.0172124
Unidentified sp. 3993_427	Ascomycota	HG936932	563/565	99	0.0143287	0.116496	-	0.0398671	-	-	-	0.0114351	-	0.0517866	-	0.0339663	0.0172124
Unidentified sp. 3993_706	Basidiomycota	KP889842	592/647	91	-	-	-	0.159468	-	-	-	-	-	-	-	0.0370542	0.0172124
Unidentified sp. 3993_719	Entorrhizomycota	KT196398	266/270	99	-	-	-	0.013289	0.00797957	-	0.00839631	0.102916	-	-	0.00535733	0.0308785	0.0172124
Unidentified sp. 3993_726	Chytridiomycota	KF225818	735/809	91	0.0143287	0.0232992	-	-	0.0159591	0.0628062	0.00839631	0.0114351	-	-	0.0107147	0.0216149	0.0157781
Unidentified sp. 3993_727	Mucoromycota	KC152094	577/640	90	-	-	-	-	0.0319183	-	0.0671704	-	-	-	0.032144	-	0.0172124
Unidentified sp. 3993_729	Oomycota	HQ643756	226/240	94	-	-	-	-	0.0638366	0.0125612	0.00839631	0.0228702	-	-	0.024108	0.00926355	0.0172124
Unidentified sp. 3993_761	Chytridiomycota	AB520463	573/607	94	0.0143287	0.0232992	-	-	0.0159591	0.0376837	-	0.0457404	-	0.0258933	0.008036	0.0277906	0.0172124
Unidentified sp. 3993_766	Basidiomycota	DQ093742	596/600	99	0.0143287	-	-	-	-	-	0.0587741	0.0114351	-	0.07768	0.0214293	0.0123514	0.0172124
Unidentified sp. 3993_779	Basidiomycota	HQ154304	453/467	97	-	-	-	-	-	0.0502449	0.0167926	0.0228702	-	0.103573	0.00535733	0.0308785	0.0172124
Unidentified sp. 3993_780	Ascomycota	HM240101	531/586	91	0.0143287	-	-	0.013289	0.00797957	0.0251225	0.0251889	0.0343053	-	-	0.0133933	0.0185271	0.0157781
Unidentified sp. 3993_846	Ascomycota	HQ873382	581/583	99	-	-	-	-	0.00797957	-	-	-	-	0.284827	-	0.0339663	0.0172124
Unidentified sp. 3993_945	Basidiomycota	MF971578	163/183	89	0.0143287	-	-	0.0265781	0.00797957	0.0502449	0.0167926	0.0228702	-	-	0.0107147	0.0247028	0.0172124
Unidentified sp. 3993_970	Zoopagomycota	MF484915	305/309	99	0.0143287	0.0232992	-	-	0.0159591	0.0251225	0.0167926	0.0343053	-	-	0.0133933	0.0185271	0.0157781
Unidentified sp. 3993_978	Ascomycota	KU931372	546/546	100	0.0429861	0.0232992	-	0.0265781	-	0.0376837	-	0.0343053	-	-	0.008036	0.0277906	0.0172124
Volutella ciliata	Ascomycota	MH892579	551/563	98	-	0.0232992	-	0.0531561	0.00797957	0.0251225	-	0.0114351	-	0.07768	-	0.0339663	0.0172124
Xylariaceae sp. 3993_884	Ascomycota	EU326164	536/545	98	-	-	0.0763359	0.13289	-	-	-	-	-	-	0.00535733	0.0308785	0.0172124
Absidia cylindrospora var. cylindrospora	Mucoromycota	JN205822	591/597	99	0.0143287	-	-	0.106312	-	0.0125612	-	0.0114351	-	-	-	0.0308785	0.0157781
Cercophora sp. 3993_971	Ascomycota	HQ631039	531/532	99	-	0.0465983	-	0.0531561	-	0.0251225	-	-	-	0.07768	-	0.0339663	0.0157781
Collarina aurantiaca	Ascomycota	KJ807178	573/573	100	-	0.0465983	-	0.013289	-	0.0753674	0.00839631	0.0114351	-	-	-	0.0308785	0.0157781
Handkea fumosa	Basidiomycota	EU833655	723/733	99	-	-	-	0.0797342	-	0.0125612	-	0.0114351	-	0.07768	-	0.0339663	0.0157781
Oliveonia sp. 3993_686	Basidiomycota	HG936634	600/600	100	-	-	0.0381679	-	-	-	0.0419815	-	0.15193	-	0.0294653	-	0.0157781
Pithomyces chartarum	Ascomycota	MH860227	601/601	100	-	-	-	0.013289	0.0159591	0.0125612	0.0335852	-	0.0911577	-	0.024108	0.0061757	0.0157781
Podospora sp. 3993_845	Ascomycota	MF782805	550/551	99	0.0143287	-	-	0.0398671	-	0.0376837	-	0.0457404	-	-	-	0.0308785	0.0157781
Powellomyces hirtus	Chytridiomycota	MH660418	833/833	100	-	0.0232992	-	0.0265781	-	-	0.00839631	0.0228702	0.0303859	0.103573	0.00535733	0.0277906	0.0157781
Trichoderma polysporum	Ascomycota		612/615	99	-	-	-	0.013289	-	0.0753674	-	0.0114351	0.0303859	0.0517866	-	0.0308785	0.0157781
Tricholomopsis sp. 3993_774	Basidiomycota	KP058984	555/558	99	-	-	-	0.0930233	-	-	0.0251889	0.0114351	-	-	0.008036	0.0247028	0.0157781
Unidentified sp. 3993_1017	Basidiomycota	HQ446006	154/173	89	-	0.0931966	-	0.013289	-	-	0.0251889	0.0343053	-	-	0.008036	0.0247028	0.0157781
Unidentified sp. 3993_1332	Ascomycota	HG937019	1024/1030	99	0.0716435	-	-	0.0664452	-	-	-	-	0.0303859	-	0.016072	0.0154392	0.0157781
Unidentified sp. 3993_1333	Ascomycota	KX555634	52/52	100	0.0143287	0.0698975	-	0.013289	-	-	0.00839631	0.0114351	-	0.103573	0.00535733	0.0277906	0.0157781
Unidentified sp. 3993_1674	Ascomycota	KP851981	917/1031	89	0.0286574	0.0465983	-	-	-	-	0.0167926	0.0457404	-	0.0258933	0.0107147	0.0216149	0.0157781
Unidentified sp. 3993_627	Basidiomycota	GQ205360	734/736	99	-	-	-	-	-	-	-	0.0114351	0.15193	0.129467	0.0133933	0.0185271	0.0157781
Unidentified sp. 3993_713	Chytridiomycota	DQ421281	797/800	99	0.0143287	-	-	0.0265781	-	0.0251225	-	-	0.0303859	0.129467	0.00535733	0.0277906	0.0157781
Unidentified sp. 3993_760	Chytridiomycota	MF481812	371/377	98	0.0143287	-	-	0.013289	-	0.0251225	-	0.0228702	-	0.129467	-	0.0308785	0.0157781
Unidentified sp. 3993_765	Ascomycota	KY687801	601/609	99	-	-	-	-	0.00797957	0.125612	-	-	-	-	-	0.0308785	0.0157781
Unidentified sp. 3993_784	Ascomycota	GU566286	570/575	99	-	-	-	0.119601	-	0.0125612	-	-	-	0.0258933	-	0.0339663	0.0157781
Unidentified sp. 3993_791	Ascomycota	KF617525	539/587	92	-	-	-	-	-	0.0125612	0.0755668	0.0114351	-	-	0.024108	0.0061757	0.0157781
Unidentified sp. 3993_800	Basidiomycota	KC842442	127/157	81	-	-	-	-	0.00797957	0.10049	-	0.0228702	-	-	-	0.0308785	0.0157781
Unidentified sp. 3993_935	Basidiomycota	MF484816	326/330	99	0.0573148	-	-	0.0265781	0.00797957	0.0251225	0.00839631	-	-	0.0258933	0.016072	0.0154392	0.0157781
Unidentified sp. 3993_986	Basidiomycota	MF570165	368/369	99	0.11463	0.0232992	-	0.013289	-	-	-	0.0114351	-	-	0.0214293	0.00926355	0.0157781
Dothideomycetes sp. 3993_1402	Ascomycota	KY430482	588/591	99	0.0716435	-	-	0.0664452	-	-	-	-	-	-	0.0133933	0.0154392	0.0143437
Acremonium sp. 3993_848	Ascomycota	DQ393594	580/583	99	-	-	-	0.013289	-	0.10049	-	-	-	0.0258933	-	0.0308785	0.0143437
Arthrographis kalrae	Ascomycota	HG004576	552/552	100	-	0.0232992	-	0.0531561	-	0.0251225	-	0.0343053	-	-	-	0.0308785	0.0143437
Avidhawksworthia ilicicola	Ascomycota	NR154008	534/535	99	-	-	0.381679	-	-	-	-	-	-	-	0.0267867	-	0.0143437
Calyptella sp. 3993_806	Basidiomycota	KC753423	669/671	99	-	-	0.343511	0.013289	-	-	-	-	-	-	0.024108	-	0.0143437
Helicomyces sp. 3993_808	Ascomycota	KY320525	1004/1037	97	-	-	-	-	-	-	-	-	-	0.258933	-	0.0308785	0.0143437
Helotiales sp. 3993_720	Ascomycota	JF519230	572/572	100	-	-	-	0.013289	0.0239387	0.0376837	0.00839631	0.0114351	0.0303859	-	0.0133933	0.0154392	0.0143437
Helvella lacunosa	Ascomycota	AJ544211	533/536	99	0.0716435	-	-	-	-	-	-	0.0571755	-	-	0.0133933	0.0154392	0.0143437
Paecilomyces sp. 3993_842	Ascomycota	HG936646	631/634	99	-	0.0232992	-	0.0531561	-	0.0125612	-	-	0.0303859	0.07768	-	0.0277906	0.0143437
Paramyrothecium roridum	Ascomycota	AJ301993	593/596	99	-	-	-	0.0265781	-	-	-	-	-	0.207147	-	0.0308785	0.0143437
Pythium rostratifingens	Oomycota	KU209835	962/969	99	-	0.0465983	-	0.0531561	-	0.0502449	-	-	-	-	-	0.0308785	0.0143437
Pythium sp. 3993_1163	Oomycota	AY598696	993/1036	96	0.0429861	-	-	-	-	0.0125612	-	0.0343053	-	0.07768	0.008036	0.0216149	0.0143437
Scytalidium lignicola	Ascomycota	GU934579	560/563	99	0.0143287	0.0465983	-	0.013289	-	0.0251225	0.00839631	0.0228702	-	0.0258933	0.00535733	0.0247028	0.0143437
Sporobolomyces sp. 3993_670	Basidiomycota	KT334689	600/601	99	0.0429861	0.0232992	-	-	0.00797957	-	-	0.0571755	-	-	0.0107147	0.0185271	0.0143437
Unidentified sp. 3993_1020	Basidiomycota	AM901985	726/731	99	0.0143287	0.0465983	-	0.0265781	-	-	0.00839631	0.0228702	-	0.0517866	0.00535733	0.0247028	0.0143437
Unidentified sp. 3993_1026	Basidiomycota	MF971579	148/165	90	0.0429861	-	-	0.0531561	-	-	-	0.0343053	-	-	0.008036	0.0216149	0.0143437
Unidentified sp. 3993_1036	Basidiomycota	MH239336	371/416	89	-	-	-	-	0.00797957	0.0502449	0.0167926	0.0228702	-	0.0258933	0.008036	0.0216149	0.0143437
Unidentified sp. 3993_1051	Basidiomycota	KX195431	295/296	99	0.0143287	-	-	0.0797342	-	-	0.00839631	0.0228702	-	-	0.00535733	0.0247028	0.0143437
Unidentified sp. 3993_1058	Ascomycota	KT876978	550/550	100	-	0.0465983	-	0.0797342	-	-	0.00839631	0.0114351	-	-	-	0.0277906	0.0143437
Unidentified sp. 3993_1107	Ascomycota	DQ420940	663/664	99	-	-	-	-	-	0.0125612	-	-	-	0.23304	-	0.0308785	0.0143437
Unidentified sp. 3993_1125	Chytridiomycota	JX384003	452/459	98	0.0573148	-	-	0.013289	-	-	-	0.0457404	-	0.0258933	0.0107147	0.0185271	0.0143437
Unidentified sp. 3993_1140	Ascomycota	KX194885	356/362	98	-	-	-	-	0.0159591	-	0.0251889	-	0.0607718	-	0.0187507	-	0.0100406
Unidentified sp. 3993_1218	Basidiomycota	MF482424	355/364	98	0.0573148	-	-	0.0265781	-	0.0251225	-	0.0228702	-	-	0.0107147	0.0185271	0.0143437
Unidentified sp. 3993_1410	Ascomycota	HQ446006	137/150	91	0.0716435	-	-	-	-	0.0502449	-	0.0114351	-	-	0.0133933	0.0154392	0.0143437
Unidentified sp. 3993_1836	Ascomycota	KF297160	549/564	97	-	-	-	-	-	-	0.0419815	0.0571755	-	-	0.0133933	0.0154392	0.0143437
Unidentified sp. 3993_740	Ascomycota	JN713910	573/582	98	0.0143287	-	-	-	0.0319183	0.0628062	-	-	-	-	0.0133933	0.0154392	0.0143437
Unidentified sp. 3993_783	Basidiomycota	KC818329	602/626	96	-	-	-	0.0265781	-	0.10049	-	-	-	-	-	0.0308785	0.0143437
Unidentified sp. 3993_816	Ascomycota	LT547750	408/436	94	-	-	-	0.013289	0.00797957	0.0628062	-	0.0343053	-	-	-	0.0277906	0.0143437
Unidentified sp. 3993_826	Ascomycota	EF558837	105/121	87	-	-	-	0.0797342	-	-	-	-	-	0.103573	-	0.0308785	0.0143437
Unidentified sp. 3993_834	Ascomycota	HQ157836	537/538	99	-	-	-	-	0.0239387	0.0628062	-	0.0114351	0.0303859	-	0.0107147	0.0185271	0.0143437
Unidentified sp. 3993_886	Mucoromycota	MF483707	328/335	98	-	0.0232992	0.0381679	-	-	0.0251225	0.0335852	0.0114351	-	0.0258933	0.0133933	0.0154392	0.0143437
Unidentified sp. 3993_896	Ascomycota	HQ446006	156/175	89	0.0143287	0.0465983	0.0763359	0.013289	-	-	0.00839631	0.0228702	-	0.0258933	0.0107147	0.0185271	0.0143437
Unidentified sp. 3993_917	Ascomycota	AM711497	552/554	99	-	0.186393	-	-	-	-	-	-	0.0607718	-	0.00535733	0.0247028	0.0143437
Unidentified sp. 3993_918	Basidiomycota	KY105427	599/615	97	-	-	-	-	0.0159591	-	0.00839631	0.0686106	-	-	0.008036	0.0185271	0.0129093
Unidentified sp. 3993_921	Zoopagomycota	KP796147	180/191	94	-	0.0931966	-	-	-	0.0376837	-	0.0228702	-	0.0258933	-	0.0308785	0.0143437
Unidentified sp. 3993_922	Chytridiomycota	KC215975	96/109	88	0.0143287	-	-	0.013289	0.00797957	0.0251225	0.00839631	0.0114351	-	0.0517866	0.008036	0.0185271	0.0129093
Unidentified sp. 3993_924	Chytridiomycota	MF370974	181/199	91	-	-	-	-	-	-	-	-	-	0.258933	-	0.0308785	0.0143437
Unidentified sp. 3993_932	Ascomycota	DQ421138	566/566	100	0.0429861	-	-	-	-	0.0376837	-	0.0343053	-	0.0258933	0.008036	0.0216149	0.0143437
Unidentified sp. 3993_943	Oomycota	MH671329	870/883	99	-	-	-	-	0.0478774	0.0251225	-	0.0114351	-	0.0258933	0.016072	0.0123514	0.0143437
Unidentified sp. 3993_950	Basidiomycota	KU534839	627/663	95	-	-	0.0381679	-	-	0.0628062	0.00839631	0.0228702	0.0303859	-	0.008036	0.0216149	0.0143437
Fusidium sp. 3993_1859	Ascomycota	HM136668	560/561	99	0.0429861	0.0698975	-	-	-	-	0.0251889	-	-	-	0.016072	0.00926355	0.0129093
Ascocoryne sp. 3993_1025	Ascomycota	KX100331	593/594	99	-	-	-	-	-	-	-	-	0.273473	-	0.024108	-	0.0129093
Bovista aff. graveolens	Basidiomycota	KT874974	696/705	99	0.0143287	-	-	0.0265781	0.0159591	0.0502449	-	-	-	-	0.008036	0.0185271	0.0129093
Cladophialophora sp. 3993_1525	Ascomycota	AB986415	579/598	97	0.0286574	-	-	-	-	0.0125612	0.0167926	0.0343053	0.0303859	-	0.0133933	0.0123514	0.0129093
Coniochaeta sp. 3993_1129	Ascomycota	NR121521	557/573	97	0.0143287	-	-	-	-	0.0125612	0.00839631	0.0686106	-	-	0.00535733	0.0216149	0.0129093
Coniochaeta sp. 3993_1132	Ascomycota	NR159774	512/532	96	0.0573148	-	-	-	-	0.0125612	-	0.0457404	-	-	0.0107147	0.0154392	0.0129093
Flagelloscypha minutissima	Basidiomycota	HM036645	756/764	99	-	-	-	-	0.055857	-	0.0167926	-	-	-	0.024108	-	0.0129093
Fusarium solani	Ascomycota	KP265362	557/557	100	-	0.0931966	-	0.0398671	-	0.0125612	-	0.0114351	-	-	-	0.0277906	0.0129093
Goffeauzyma sp. 3993_1056	Basidiomycota	KY103489	588/619	95	-	-	-	-	-	-	0.0167926	0.0457404	0.0303859	0.0258933	0.008036	0.0154392	0.011475
Helotiales sp. 3993_1001	Ascomycota	HM136626	539/545	99	-	-	0.267176	-	0.0159591	-	-	-	-	-	0.024108	-	0.0129093
Helotiales sp. 3993_882	Ascomycota	EF093148	546/547	99	-	-	-	-	0.055857	0.0125612	0.00839631	-	-	-	0.0214293	-	0.0129093
Kotlabaea sp. 3993_1007	Ascomycota	KU534714	593/597	99	0.0143287	-	-	0.0265781	-	0.0125612	-	0.0228702	-	0.07768	-	0.0247028	0.0129093
Metarhizium marquandii	Ascomycota	MH865307	571/573	99	-	0.0232992	-	0.0398671	0.0319183	-	-	-	-	0.0258933	0.0107147	0.0154392	0.0129093
Microsporomyces bloemfonteinensis	Basidiomycota	NR111686	552/563	98	-	-	-	-	0.0718162	-	-	-	-	-	0.024108	-	0.0129093
Mortierella globulifera	Mucoromycota	MH859079	634/641	99	-	-	-	-	0.0718162	-	-	-	-	-	0.024108	-	0.0129093
Syncephalis nodosa	Zoopagomycota	KY001707	777/778	99	-	-	-	-	-	0.0879287	-	0.0114351	0.0303859	-	-	0.0247028	0.0129093
Syncephalis sp. 3993_796	Zoopagomycota	KT601331	776/788	98	-	-	-	-	0.00797957	0.0502449	0.0167926	0.0114351	-	-	0.008036	0.0154392	0.011475
Tubaria conspersa	Basidiomycota	DQ987908	587/596	98	-	-	-	-	-	-	0.0755668	-	-	-	0.024108	-	0.0129093
Unidentified sp. 3993_1002	Basidiomycota	LC015728	622/622	100	0.0429861	-	0.0381679	0.013289	0.00797957	0.0125612	-	-	0.0607718	-	0.0187507	0.0061757	0.0129093
Unidentified sp. 3993_1037	Basidiomycota	AF038836	644/649	99	0.0143287	0.0232992	-	0.013289	-	0.0125612	0.00839631	0.0114351	0.0303859	0.0517866	0.008036	0.0185271	0.0129093
Unidentified sp. 3993_1039	Ascomycota	FJ553294	588/614	96	-	-	-	-	-	0.0125612	0.00839631	0.0686106	-	-	-	0.0216149	0.011475
Unidentified sp. 3993_1062	Basidiomycota	EU292385	594/663	90	-	-	-	0.119601	-	-	-	-	-	-	-	0.0277906	0.0129093
Unidentified sp. 3993_1064	Ascomycota	HF947896	546/554	99	-	-	-	0.013289	-	-	0.0167926	0.0457404	-	-	0.00535733	0.0154392	0.0100406
Unidentified sp. 3993_1091	Basidiomycota	GQ921830	794/840	95	0.0286574	0.0232992	-	0.0398671	-	0.0125612	-	0.0114351	-	0.0258933	0.00535733	0.0216149	0.0129093
Unidentified sp. 3993_1147	Ascomycota	EU826913	598/599	99	-	0.0931966	-	0.0265781	-	0.0125612	-	0.0114351	-	0.0258933	-	0.0277906	0.0129093
Unidentified sp. 3993_1169	Basidiomycota	KF617626	533/558	96	-	0.0232992	0.0381679	-	0.00797957	0.0376837	0.00839631	0.0114351	-	-	0.008036	0.0154392	0.011475
Unidentified sp. 3993_1191	Oomycota	KF318041	606/754	80	-	0.0232992	-	-	-	-	-	0.0457404	-	0.103573	-	0.0277906	0.0129093
Unidentified sp. 3993_1211	Ascomycota	JX349719	117/136	86	0.0286574	0.0232992	-	0.013289	0.00797957	0.0376837	-	-	-	0.0258933	0.008036	0.0185271	0.0129093
Unidentified sp. 3993_1231	Ascomycota	KX193230	307/307	100	-	-	-	0.0531561	0.00797957	0.0125612	0.0167926	-	-	0.0258933	0.008036	0.0185271	0.0129093
Unidentified sp. 3993_1285	Ascomycota	HQ446006	165/193	85	-	-	-	0.0265781	-	0.0125612	0.00839631	0.0114351	-	0.103573	-	0.0247028	0.0129093
Unidentified sp. 3993_1293	Basidiomycota	HE605249	598/600	99	-	0.0465983	-	0.0398671	-	-	-	0.0457404	-	-	-	0.0277906	0.0129093
Unidentified sp. 3993_1543	Ascomycota	HQ446006	137/150	91	0.0573148	-	-	-	-	0.0502449	-	-	-	0.0258933	0.0107147	0.0154392	0.0129093
Unidentified sp. 3993_1571	Ascomycota	KF617845	525/551	95	0.0143287	0.0232992	-	-	-	-	0.0251889	0.0343053	-	-	0.0107147	0.0123514	0.011475
Unidentified sp. 3993_1622	Ascomycota	KY621330	775/836	93	0.0573148	-	-	0.0531561	-	-	0.00839631	-	-	-	0.0133933	0.0123514	0.0129093
Unidentified sp. 3993_1755	Ascomycota	KX192656	345/345	100	0.0573148	-	-	0.013289	-	-	-	0.0457404	-	-	0.0107147	0.0154392	0.0129093
Unidentified sp. 3993_655	Basidiomycota	MF971667	136/157	87	-	0.0698975	-	0.0531561	-	0.0125612	-	0.0114351	-	-	-	0.0277906	0.0129093
Unidentified sp. 3993_756	Chytridiomycota	MF570514	393/399	98	-	-	-	0.0265781	0.0319183	0.0125612	0.00839631	-	0.0303859	-	0.016072	0.00926355	0.0129093
Unidentified sp. 3993_758	Ascomycota	MF971507	209/239	87	-	0.0232992	-	-	0.0159591	-	0.0251889	-	-	0.07768	0.0133933	0.0123514	0.0129093
Unidentified sp. 3993_881	Ascomycota	MH740957	608/611	99	-	-	-	-	0.0159591	0.0251225	-	-	0.0911577	0.0517866	0.0133933	0.0123514	0.0129093
Unidentified sp. 3993_906	Ascomycota	KF617525	529/588	90	-	-	-	-	-	-	-	-	-	0.23304	-	0.0277906	0.0129093
Unidentified sp. 3993_907	Basidiomycota	AM260797	563/568	99	0.0573148	0.116496	-	-	-	-	-	-	-	-	0.0107147	0.0154392	0.0129093
Unidentified sp. 3993_914	Basidiomycota	MF570408	409/422	97	-	0.0232992	-	-	0.0159591	0.0251225	0.00839631	0.0228702	-	-	0.008036	0.0154392	0.011475
Unidentified sp. 3993_928	Zoopagomycota	KU534817	742/753	99	-	0.0232992	-	0.013289	0.0159591	0.0376837	-	0.0228702	-	-	0.00535733	0.0216149	0.0129093
Unidentified sp. 3993_929	Basidiomycota	MF481774	431/434	99	0.0143287	-	-	0.013289	-	0.0376837	0.00839631	0.0228702	-	-	0.00535733	0.0185271	0.011475
Unidentified sp. 3993_942	Basidiomycota	KX449406	689/692	99	0.0286574	0.0232992	-	0.013289	-	0.0125612	0.00839631	0.0228702	-	0.0258933	0.008036	0.0185271	0.0129093
Unidentified sp. 3993_951	Basidiomycota	HE605249	501/632	79	0.0286574	0.0232992	-	0.013289	-	-	0.0167926	0.0228702	0.0303859	-	0.0133933	0.0123514	0.0129093
Unidentified sp. 3993_956	Basidiomycota	DQ420874	508/509	99	-	-	-	0.013289	0.0398979	-	-	0.0114351	-	0.0517866	0.0133933	0.0123514	0.0129093
Oidiodendron sp. 3993_1289	Ascomycota	HM488481	552/553	99	0.0143287	0.116496	-	0.013289	-	-	-	0.0114351	-	-	-	0.0216149	0.011475
Anthopsis sp. 3993_1195	Ascomycota	MF479748	492/519	95	0.0143287	-	-	0.0398671	-	0.0251225	-	0.0228702	-	-	-	0.0216149	0.011475
Arthrographis sp. 3993_958	Ascomycota	HG937027	546/550	99	0.0286574	-	-	0.013289	0.00797957	0.0125612	0.00839631	0.0114351	0.0303859	-	0.0133933	0.00926355	0.011475
Aspergillus sp. 3993_1084	Ascomycota	MH859900	575/593	97	-	-	-	0.0797342	-	-	-	0.0114351	0.0303859	-	-	0.0216149	0.011475
Chaetomium sp. 3993_1197	Ascomycota	MG548561	598/600	99	-	-	-	0.0265781	-	-	0.00839631	0.0571755	-	-	-	0.0216149	0.011475
Chaetomium thermophilum var. dissitum	Ascomycota	AB746179	591/591	100	0.0143287	-	-	0.0265781	-	0.0251225	-	0.0343053	-	-	-	0.0216149	0.011475
Cladophialophora sp. 3993_1318	Ascomycota	EU035403	595/611	97	0.0286574	-	-	-	0.00797957	-	0.00839631	0.0228702	-	0.0517866	0.0107147	0.0123514	0.011475
Crepidotus sp. 3993_1262	Basidiomycota	JF907960	624/663	94	-	0.0465983	-	-	-	-	0.0503778	-	-	-	0.016072	0.0061757	0.011475
Entoloma juncinum	Basidiomycota	MH856672	659/666	99	0.0429861	0.0232992	-	0.0531561	-	-	-	-	-	-	0.008036	0.0154392	0.011475
Flagellospora sp. 3993_2002	Ascomycota	KC834049	530/551	96	0.0573148	-	-	0.0531561	-	-	-	-	-	-	0.0107147	0.0123514	0.011475
Fusicladium peltigericola	Ascomycota	HQ599579	548/550	99	0.0286574	-	-	0.0664452	-	0.0125612	-	-	-	-	0.00535733	0.0185271	0.011475
Hebeloma pubescens	Basidiomycota	KY271841	695/700	99	-	-	-	0.013289	-	-	0.00839631	-	0.0911577	0.07768	0.0107147	0.0123514	0.011475
Helotiales sp. 3993_984	Ascomycota	AB598090	556/559	99	-	-	-	-	0.00797957	0.0502449	-	-	0.0911577	-	0.0107147	0.0123514	0.011475
Leptodontidium elatius	Ascomycota	GU934588	554/559	99	-	-	-	0.0265781	-	0.0628062	-	0.0114351	-	-	-	0.0247028	0.011475
Leucogyrophana pinastri	Basidiomycota	AJ419917	713/714	99	-	-	-	-	0.0159591	-	0.0503778	-	-	-	0.0214293	-	0.011475
Mortierella sp. 3993_1226	Mucoromycota	EU240039	626/630	99	-	0.0232992	-	-	0.00797957	0.0125612	0.0167926	-	0.0303859	-	0.0107147	0.0061757	0.00860622
Penicillium sacculum	Ascomycota	MH859123	576/576	100	-	0.0232992	-	-	-	-	-	-	0.0911577	0.103573	0.008036	0.0154392	0.011475
Penicillium simplicissimum	Ascomycota	MH856014	1049/1053	99	-	0.0465983	-	-	-	-	-	0.0686106	-	-	-	0.0247028	0.011475
Phialemonium sp. 3993_560	Ascomycota	KF493956	542/542	100	-	0.0698975	-	0.013289	-	0.0251225	-	0.0228702	-	-	-	0.0247028	0.011475
Phytophthora fragariae	Oomycota	KJ755093	896/905	99	0.0286574	0.116496	0.0381679	-	-	-	-	-	-	-	0.008036	0.0154392	0.011475
Phytophthora pseudosyringae	Oomycota	EU074793	838/848	99	-	-	-	-	-	-	-	0.0114351	-	0.181253	-	0.0247028	0.011475
Pythium violae	Oomycota	AY598717	1001/1006	99	0.0429861	0.0232992	-	0.013289	-	0.0251225	-	0.0114351	-	-	0.008036	0.0154392	0.011475
Polyphilus sieberi	Ascomycota	MG719688	544/548	99	-	0.0465983	0.0381679	0.013289	-	0.0251225	-	-	-	0.0517866	-	0.0216149	0.011475
Postia fragilis	Basidiomycota	MH855440	642/645	99	-	-	-	-	-	-	0.0587741	-	-	0.0258933	0.0187507	-	0.011475
Rhizophlyctis rosea	Chytridiomycota	AY349106	653/659	99	-	-	-	0.0531561	-	-	-	0.0343053	0.0303859	-	-	0.0216149	0.011475
Sarocladium sp. 3993_1588	Ascomycota	KY781808	560/590	95	0.11463	-	-	-	-	-	-	-	-	-	0.0214293	-	0.011475
Talaromyces purpureogenus	Ascomycota	KY977598	580/583	99	-	0.0465983	-	0.0664452	-	-	-	-	0.0303859	-	-	0.0216149	0.011475
Trametes versicolor (Coriolus versicolor)	Basidiomycota	KC176306	618/619	99	-	-	-	-	-	-	0.0587741	-	0.0303859	-	0.0214293	-	0.011475
Unidentified sp. 3993_1021	Ascomycota	JX332578	59/63	94	0.0286574	-	-	0.0398671	0.0159591	-	-	0.0114351	-	-	0.0107147	0.0123514	0.011475
Unidentified sp. 3993_1028	Ascomycota	KX100359	842/963	87	-	0.163094	-	-	-	0.0125612	-	-	-	-	-	0.0247028	0.011475
Unidentified sp. 3993_1030	Ascomycota	JX043094	581/680	85	-	-	-	0.013289	0.0239387	0.0251225	0.0167926	-	-	-	0.0133933	0.00926355	0.011475
Unidentified sp. 3993_1061	Basidiomycota	KY430553	726/728	99	-	-	-	0.013289	0.0159591	-	0.0251889	-	0.0303859	-	0.016072	-	0.0100406
Unidentified sp. 3993_1063	Basidiomycota	GU187845	564/581	97	0.0286574	0.139795	-	-	-	-	-	-	-	-	0.00535733	0.0185271	0.011475
Unidentified sp. 3993_1065	Ascomycota	GU174334	584/585	99	-	0.139795	-	-	-	0.0125612	-	0.0114351	-	-	-	0.0247028	0.011475
Unidentified sp. 3993_1068	Chytridiomycota	MF481351	423/423	100	-	0.0232992	-	0.013289	-	0.0251225	0.00839631	0.0228702	-	-	-	0.0185271	0.0100406
Unidentified sp. 3993_1120	Ascomycota	KF709560	439/439	100	-	-	-	0.0265781	0.00797957	0.0125612	-	0.0457404	-	-	-	0.0216149	0.011475
Unidentified sp. 3993_1126	Ascomycota	KX611563	497/499	99	-	0.0232992	-	-	0.0398979	0.0125612	-	-	0.0303859	-	0.016072	0.0061757	0.011475
Unidentified sp. 3993_1127	Mucoromycota	KU295549	565/569	99	-	0.139795	-	0.013289	-	-	-	-	0.0303859	-	-	0.0216149	0.011475
Unidentified sp. 3993_1142	Zoopagomycota	KP796147	177/198	89	0.0143287	-	-	-	-	0.0376837	-	0.0343053	0.0303859	-	0.00535733	0.0185271	0.011475
Unidentified sp. 3993_1144	Basidiomycota	MF481328	429/434	99	-	0.0232992	-	-	-	0.0628062	0.00839631	0.0114351	-	-	-	0.0216149	0.011475
Unidentified sp. 3993_1248	Ascomycota	FN391375	767/803	96	0.0143287	-	-	0.0265781	-	0.0125612	0.0167926	0.0114351	-	0.0258933	0.008036	0.0154392	0.011475
Unidentified sp. 3993_1251	Basidiomycota	HG936800	513/590	87	-	-	-	-	-	0.0753674	-	-	-	0.0517866	-	0.0247028	0.011475
Agaricales sp. 3993_1209	Basidiomycota	HG937179	480/489	98	0.0143287	-	-	-	0.0398979	0.0125612	-	-	0.0303859	-	0.0187507	-	0.011475
Unidentified sp. 3993_1286	Ascomycota	KU534641	493/521	95	-	0.0931966	-	0.013289	-	0.0251225	-	-	-	0.0258933	-	0.0247028	0.011475
Unidentified sp. 3993_1347	Ascomycota	KP698372	603/612	99	0.0143287	0.0232992	-	0.0265781	-	0.0125612	-	-	-	0.07768	-	0.0216149	0.011475
Unidentified sp. 3993_1349	Basidiomycota	KC965468	611/620	99	0.0859722	-	-	-	0.00797957	-	0.00839631	-	-	-	0.0214293	-	0.011475
Unidentified sp. 3993_1350	Ascomycota	HQ829059	566/620	91	-	0.0465983	-	0.0398671	-	0.0376837	-	-	-	-	-	0.0247028	0.011475
Unidentified sp. 3993_1415	Ascomycota	JX368013	56/57	98	0.0143287	0.0232992	-	0.0398671	-	0.0125612	-	0.0228702	-	-	-	0.0216149	0.011475
Unidentified sp. 3993_1429	Basidiomycota	HE605249	325/384	85	0.0286574	0.0232992	-	0.0265781	-	0.0125612	0.00839631	0.0114351	-	-	0.008036	0.0154392	0.011475
Unidentified sp. 3993_1468	Ascomycota	KX555634	52/52	100	0.0573148	-	-	-	-	0.0376837	-	0.0114351	-	-	0.0107147	0.0123514	0.011475
Unidentified sp. 3993_1510	Basidiomycota	MF483283	304/355	86	0.0143287	-	-	0.0398671	0.00797957	0.0125612	-	-	0.0303859	0.0258933	0.008036	0.0154392	0.011475
Unidentified sp. 3993_1580	Ascomycota	KU059975	538/538	100	-	-	-	0.013289	-	-	0.00839631	0.0457404	0.0607718	-	0.008036	0.0154392	0.011475
Unidentified sp. 3993_1682	Chytridiomycota	MF487082	466/476	98	-	-	-	-	0.00797957	0.0251225	0.00839631	0.0228702	0.0303859	-	0.008036	0.0123514	0.0100406
Unidentified sp. 3993_1731	Mucoromycota	KX221047	225/248	91	-	-	-	-	-	-	0.0335852	0.0457404	-	-	0.0107147	0.0123514	0.011475
Unidentified sp. 3993_1902	Ascomycota	KP889482	525/537	98	0.0573148	-	-	-	-	0.0502449	-	-	-	-	0.0107147	0.0123514	0.011475
Unidentified sp. 3993_1954	Oomycota	LC176476	143/157	91	0.0573148	-	-	0.0531561	-	-	-	-	-	-	0.0107147	0.0123514	0.011475
Unidentified sp. 3993_2115	Ascomycota	AY587911	517/587	88	0.0573148	-	-	-	-	-	-	0.0457404	-	-	0.0107147	0.0123514	0.011475
Unidentified sp. 3993_2132	Mucoromycota	MG052960	554/580	96	0.0286574	-	0.0381679	0.0265781	-	0.0251225	-	-	-	0.0258933	0.008036	0.0154392	0.011475
Unidentified sp. 3993_2818	Basidiomycota	KU721223	685/685	100	-	-	-	-	-	-	0.0335852	-	-	-	0.0107147	-	0.00573748
Unidentified sp. 3993_702	Ascomycota	MF569564	270/271	99	-	-	0.0381679	-	0.00797957	0.0628062	0.00839631	-	-	-	0.008036	0.0154392	0.011475
Unidentified sp. 3993_751	Basidiomycota	KX514814	554/554	100	0.0573148	-	-	-	-	-	-	0.0457404	-	-	0.0107147	0.0123514	0.011475
Unidentified sp. 3993_891	Ascomycota	HQ446006	139/150	93	-	0.0232992	-	-	0.0159591	-	0.0335852	0.0114351	-	-	0.016072	0.0061757	0.011475
Unidentified sp. 3993_900	Ascomycota	LC028060	430/439	98	-	-	0.0381679	-	0.0239387	-	0.0167926	0.0228702	-	-	0.016072	0.0061757	0.011475
Unidentified sp. 3993_933	Basidiomycota	MF971579	163/178	92	-	-	0.0381679	0.0531561	0.00797957	0.0125612	-	-	-	0.0258933	0.00535733	0.0185271	0.011475
Unidentified sp. 3993_940	Basidiomycota	KX196116	392/394	99	-	-	-	0.013289	0.00797957	0.0125612	0.00839631	0.0228702	0.0607718	-	0.0107147	0.0123514	0.011475
Unidentified sp. 3993_957	Basidiomycota	KJ786657	151/178	85	-	0.0232992	-	0.0531561	0.00797957	-	-	0.0114351	-	0.0258933	-	0.0216149	0.011475
Unidentified sp. 3993_962	Ascomycota	KF212294	855/991	86	-	-	-	0.013289	0.00797957	0.0628062	-	-	-	0.0258933	-	0.0216149	0.011475
Unidentified sp. 3993_963	Ascomycota	HM037665	628/629	99	-	0.0232992	-	-	-	0.0251225	-	0.0571755	-	-	-	0.0247028	0.011475
Unidentified sp. 3993_964	Chytridiomycota	KX220151	470/474	99	-	-	-	0.013289	-	-	-	0.0343053	-	0.103573	-	0.0247028	0.011475
Unidentified sp. 3993_981	Oomycota	KF318041	602/754	80	-	0.0232992	-	0.0398671	-	-	-	-	-	0.103573	-	0.0247028	0.011475
Unidentified sp. 3993_982	Chytridiomycota	MF482438	354/358	99	-	-	-	-	-	0.10049	-	-	-	-	-	0.0247028	0.011475
Unidentified sp. 3993_987	Basidiomycota	JN197897	702/706	99	0.11463	-	-	-	-	-	-	-	-	-	0.0214293	-	0.011475
Unidentified sp. 3993_992	Ascomycota	KX953613	462/514	90	-	0.0931966	-	-	-	-	-	0.0457404	-	-	-	0.0247028	0.011475
Unidentified sp. 3993_997	Basidiomycota	KY430553	746/748	99	-	-	0.229008	0.013289	-	-	-	-	0.0303859	-	0.0187507	-	0.011475
Mortierella sp. 3993_1179	Mucoromycota	HG937053	680/681	99	0.0143287	0.0232992	-	0.013289	-	0.0376837	-	0.0114351	-	-	-	0.0185271	0.0100406
Pyronemataceae sp. 3993_1106	Ascomycota	AY634151	590/591	99	-	-	-	-	-	-	0.0419815	0.0228702	-	-	0.0133933	0.0061757	0.0100406
Pseudaleuria sp. 3993_1093	Ascomycota	HG936753	598/600	99	-	-	-	-	-	0.0753674	-	-	-	0.0258933	-	0.0216149	0.0100406
Acremonium sp. 3993_1112	Ascomycota	MG098294	570/570	100	-	0.163094	-	-	-	-	-	-	-	-	-	0.0216149	0.0100406
Arthrobotrys musiformis	Ascomycota	MH855842	609/612	99	0.0429861	0.0232992	-	-	-	-	-	0.0343053	-	-	0.008036	0.0123514	0.0100406
Unidentified sp. 3993_1328	Ascomycota	FM172779	503/503	100	-	-	-	-	0.0159591	0.0376837	-	-	0.0607718	-	0.0107147	0.00926355	0.0100406
Chytridiaceae sp. 3993_1208	Chytridiomycota	EU754999	670/696	96	-	-	-	0.013289	-	0.0502449	0.00839631	0.0114351	-	-	-	0.0185271	0.0100406
Clonostachys divergens	Ascomycota	GU934587	540/543	99	-	-	-	-	-	0.0376837	-	0.0228702	-	0.0517866	-	0.0216149	0.0100406
Coprinellus micaceus	Basidiomycota	KU712252	680/684	99	0.0143287	0.0465983	-	-	-	0.0251225	-	0.0114351	-	0.0258933	-	0.0185271	0.0100406
Coprinellus subimpatiens	Basidiomycota	MH857006	453/458	99	-	-	-	-	-	-	-	-	0.212701	-	0.0187507	-	0.0100406
Exophiala heteromorpha	Ascomycota	MH855419	614/614	100	-	-	-	-	-	0.0376837	-	-	-	0.103573	-	0.0216149	0.0100406
Inocybe curvipes	Basidiomycota	MF161206	670/678	99	-	-	-	-	-	0.0251225	0.00839631	0.0228702	0.0303859	0.0258933	0.00535733	0.0154392	0.0100406
Lepiota sp. 3993_1085	Basidiomycota	MH979474	681/725	94	-	-	-	-	-	-	-	-	-	0.181253	-	0.0216149	0.0100406
Microdochium sp. 3993_1046	Ascomycota	HG936064	550/550	100	-	-	-	0.013289	-	-	0.0167926	0.0228702	-	0.0517866	0.00535733	0.0154392	0.0100406
Ochroconis bacilliformis	Ascomycota	NR155566	598/599	99	0.0143287	-	-	0.0531561	-	0.0125612	-	-	-	0.0258933	-	0.0185271	0.0100406
Ochroconis tshawytschae	Ascomycota	MH858782	768/771	99	-	0.0698975	-	0.0265781	-	0.0251225	-	-	-	-	-	0.0216149	0.0100406
Oidiodendron rhodogenum	Ascomycota	MH860822	544/545	99	0.0143287	0.0931966	-	-	0.00797957	-	-	-	-	0.0258933	0.00535733	0.0154392	0.0100406
Paraphoma fimeti	Ascomycota	MH859130	1020/1044	98	0.0143287	-	-	-	-	-	0.00839631	0.0228702	-	0.07768	0.00535733	0.0154392	0.0100406
Pezizaceae sp. 3993_1054	Ascomycota	FJ788738	579/582	99	-	0.163094	-	-	-	-	-	-	-	-	-	0.0216149	0.0100406
Phlebia sp. 3993_1214	Basidiomycota	KJ140617	612/634	97	0.0143287	-	-	-	-	0.0376837	0.0167926	0.0114351	-	-	0.008036	0.0123514	0.0100406
Pholiota conissans	Basidiomycota	MH856205	673/677	99	-	-	-	-	-	-	-	-	0.212701	-	0.0187507	-	0.0100406
Pythium sp. 3993_1117	Oomycota	JF431913	804/842	95	-	-	-	0.013289	-	0.0502449	-	-	-	0.0517866	-	0.0216149	0.0100406
Ramularia hydrangeae-macrophyllae	Ascomycota	KX287438	530/530	100	0.0286574	0.0698975	-	-	-	-	0.00839631	-	-	0.0258933	0.008036	0.0123514	0.0100406
Rhizoscyphus sp. 3993_1578	Ascomycota	KC455353	857/887	97	-	-	-	-	-	-	0.0167926	0.0343053	-	-	0.00535733	0.00926355	0.00717185
Sclerotinia pseudotuberosa (Ciboria batschiana)	Ascomycota	LT158466	523/523	100	-	-	-	-	-	-	-	-	-	0.181253	-	0.0216149	0.0100406
Septocylindrium acutum	Ascomycota	MH855331	539/541	99	-	0.0232992	-	-	0.0478774	-	-	-	-	-	0.016072	-	0.0100406
Unidentified sp. 3993_1034	Zoopagomycota	KU534691	706/712	99	-	-	-	-	-	-	-	0.0686106	-	0.0258933	-	0.0216149	0.0100406
Unidentified sp. 3993_1055	Ascomycota	KP335575	516/522	99	-	0.0232992	-	0.0531561	0.00797957	-	-	0.0114351	-	-	-	0.0185271	0.0100406
Unidentified sp. 3993_1075	Basidiomycota	MF482424	336/366	92	-	-	-	-	0.0239387	-	0.00839631	0.0228702	-	0.0258933	0.0107147	0.00926355	0.0100406
Unidentified sp. 3993_1079	Mucoromycota	NR119539	482/537	90	-	-	-	-	0.00797957	-	0.0503778	-	-	-	0.0187507	-	0.0100406
Unidentified sp. 3993_1080	Basidiomycota	HM240195	761/845	90	0.0286574	-	-	0.013289	-	0.0376837	-	-	0.0303859	-	0.008036	0.0123514	0.0100406
Unidentified sp. 3993_1082	Mucoromycota	MH854592	142/157	90	-	-	-	-	-	0.0753674	0.00839631	-	-	-	-	0.0185271	0.0100406
Unidentified sp. 3993_1090	Mucoromycota	KF618075	590/634	93	-	-	-	-	-	0.0879287	-	-	-	-	-	0.0216149	0.0100406
Unidentified sp. 3993_1094	Ascomycota	KX953613	539/546	99	-	0.0465983	-	0.0398671	-	0.0125612	-	0.0114351	-	-	-	0.0216149	0.0100406
Unidentified sp. 3993_1100	Ascomycota	MH866063	170/173	98	-	0.0698975	-	0.0265781	-	0.0125612	-	-	0.0303859	-	-	0.0185271	0.0100406
Unidentified sp. 3993_1103	Ascomycota	MF570425	355/396	90	-	0.163094	-	-	-	-	-	-	-	-	-	0.0216149	0.0100406
Unidentified sp. 3993_1146	Ascomycota	HM239957	492/583	84	-	-	-	-	0.0159591	0.0376837	0.00839631	-	-	0.0258933	0.008036	0.0123514	0.0100406
Unidentified sp. 3993_1150	Ascomycota	HG937024	544/549	99	-	0.0465983	-	0.0531561	-	-	-	-	-	0.0258933	-	0.0216149	0.0100406
Unidentified sp. 3993_1151	Ascomycota	KF675667	448/475	94	-	-	0.0381679	-	-	-	-	-	0.182315	-	0.0187507	-	0.0100406
Unidentified sp. 3993_1157	Basidiomycota	KU534752	728/823	88	-	-	-	0.013289	-	0.0376837	0.00839631	0.0114351	-	0.0258933	-	0.0185271	0.0100406
Unidentified sp. 3993_1165	Ascomycota	KF274493	496/497	99	0.0286574	0.0232992	-	-	-	0.0376837	0.00839631	-	-	-	0.008036	0.0123514	0.0100406
Unidentified sp. 3993_1171	Oomycota	KJ716873	797/854	93	0.0143287	-	-	0.0398671	-	-	-	-	-	0.07768	-	0.0185271	0.0100406
Unidentified sp. 3993_1204	Basidiomycota	CP033152	267/268	99	0.0286574	-	-	0.013289	0.00797957	-	0.0167926	-	-	-	0.0133933	-	0.00860622
Unidentified sp. 3993_1235	Ascomycota	MF485123	326/346	94	-	0.0698975	-	0.0398671	-	-	0.00839631	-	-	-	-	0.0185271	0.0100406
Unidentified sp. 3993_1245	Basidiomycota	JF805370	556/600	93	-	-	-	0.013289	-	0.0125612	0.00839631	0.0114351	-	0.07768	-	0.0185271	0.0100406
Unidentified sp. 3993_1246	Basidiomycota	MF481267	429/432	99	-	-	-	-	0.0159591	-	0.0167926	0.0343053	-	-	0.0107147	0.00926355	0.0100406
Unidentified sp. 3993_1250	Basidiomycota	MF570936	443/458	97	-	-	-	-	0.0239387	0.0251225	0.00839631	-	0.0303859	-	0.0133933	0.0061757	0.0100406
Unidentified sp. 3993_1255	Zoopagomycota	KU063306	210/218	96	-	-	-	-	0.0159591	0.0125612	0.00839631	0.0228702	0.0303859	-	0.0107147	0.00926355	0.0100406
Unidentified sp. 3993_1257	Basidiomycota	KU747676	117/144	81	-	-	0.0381679	0.013289	0.0239387	-	0.00839631	-	-	0.0258933	0.0133933	0.0061757	0.0100406
Unidentified sp. 3993_1269	Ascomycota	MF571487	379/381	99	0.0143287	-	-	0.013289	-	0.0251225	-	0.0114351	-	0.0517866	-	0.0185271	0.0100406
Unidentified sp. 3993_1287	Zoopagomycota	MF482609	359/362	99	0.0286574	0.0232992	-	0.013289	-	0.0125612	-	0.0228702	-	-	0.00535733	0.0154392	0.0100406
Unidentified sp. 3993_1296	Ascomycota	HE605286	96/105	91	-	0.0232992	-	0.013289	-	0.0125612	-	-	-	0.103573	-	0.0216149	0.0100406
Unidentified sp. 3993_1360	Zoopagomycota	KT601328	497/590	84	-	0.0931966	-	0.013289	-	-	0.00839631	0.0114351	-	-	-	0.0185271	0.0100406
Unidentified sp. 3993_1393	Basidiomycota	HM240195	291/354	82	0.0286574	-	-	-	0.00797957	0.0251225	0.00839631	0.0114351	-	-	0.0107147	0.00926355	0.0100406
Unidentified sp. 3993_1441	Ascomycota	AB540558	534/631	85	0.0143287	0.0232992	-	0.013289	0.00797957	0.0125612	-	-	-	0.0517866	0.00535733	0.0154392	0.0100406
Unidentified sp. 3993_1460	Ascomycota	KX555634	54/54	100	0.0143287	-	-	0.013289	0.00797957	-	0.00839631	0.0343053	-	-	0.008036	0.0123514	0.0100406
Unidentified sp. 3993_1537	Ascomycota	NR160085	537/598	90	-	-	-	-	-	-	0.0587741	-	-	-	0.0187507	-	0.0100406
Unidentified sp. 3993_1813	Mucoromycota	HE605279	339/426	80	-	0.0232992	-	0.013289	-	0.0125612	0.0167926	0.0228702	-	-	0.00535733	0.0154392	0.0100406
Unidentified sp. 3993_1865	Ascomycota	FN610978	520/531	98	0.0429861	0.0232992	-	-	-	0.0125612	0.00839631	0.0114351	-	-	0.0107147	0.00926355	0.0100406
Unidentified sp. 3993_1939	Chytridiomycota	KY687605	289/334	87	0.0429861	0.0232992	-	-	-	0.0251225	0.00839631	-	-	-	0.0107147	0.00926355	0.0100406
Unidentified sp. 3993_2043	Basidiomycota	MF971575	500/575	87	0.0429861	-	-	-	-	-	-	0.0343053	-	0.0258933	0.008036	0.0123514	0.0100406
Unidentified sp. 3993_792	Chytridiomycota	MF484534	299/316	95	0.0143287	-	-	-	0.0159591	0.0125612	0.0251889	-	-	-	0.016072	-	0.0100406
Unidentified sp. 3993_998	Basidiomycota	MF481774	375/443	85	0.0143287	0.0465983	-	-	0.0239387	0.0125612	-	-	-	-	0.0107147	0.00926355	0.0100406
Helotiales sp. 3993_1323	Ascomycota	HG937106	563/567	99	-	-	-	-	0.00797957	0.0502449	-	-	-	0.0258933	-	0.0154392	0.00860622
Lecanoromycetidae sp. 3993_1273	Ascomycota	FJ554031	600/611	98	-	-	-	-	-	0.0376837	-	0.0114351	-	0.0517866	-	0.0185271	0.00860622
Melanogaster sp. 3993_1135	Basidiomycota	KT020803	726/735	99	-	0.0465983	-	-	-	0.0125612	-	-	-	0.07768	-	0.0185271	0.00860622
Vermispora sp. 3993_1609	Ascomycota	HG937065	631/631	100	-	-	-	-	-	-	-	-	-	0.15536	-	0.0185271	0.00860622
Atractospora decumbens	Ascomycota	NR153541	478/481	99	-	-	-	0.013289	-	-	-	-	0.0303859	0.103573	-	0.0154392	0.00860622
Berkeleyomyces rouxiae	Ascomycota	MF952416	550/552	99	-	-	0.0381679	0.013289	0.00797957	0.0125612	0.0167926	-	-	-	0.0107147	0.0061757	0.00860622
Calonectria ilicicola	Ascomycota	GU057378	550/552	99	0.0286574	-	0.0763359	-	0.00797957	-	-	-	0.0303859	-	0.016072	-	0.00860622
Cladophialophora sp. 3993_1620	Basidiomycota	EU035406	589/613	96	-	0.0465983	-	-	-	-	0.0167926	0.0228702	-	-	0.00535733	0.0123514	0.00860622
Clonostachys candelabrum	Ascomycota	KY315566	520/524	99	0.0143287	-	-	-	0.0159591	0.0125612	-	0.0228702	-	-	0.008036	0.00926355	0.00860622
Corynascus sepedonium	Ascomycota	MH857103	548/555	99	0.0143287	-	-	0.0398671	-	0.0125612	-	0.0114351	-	-	-	0.0154392	0.00860622
Curvularia inaequalis	Ascomycota	HM101095	566/569	99	0.0429861	-	-	0.0398671	-	-	-	-	-	-	0.008036	0.00926355	0.00860622
Dichotomopilus indicus	Ascomycota	MH864199	574/575	99	-	0.0465983	-	0.0265781	-	-	0.00839631	0.0114351	-	-	-	0.0154392	0.00860622
Gautieria morchelliformis	Basidiomycota	AF377067	662/666	99	0.0429861	-	-	-	-	0.0376837	-	-	-	-	0.008036	0.00926355	0.00860622
Hebeloma birrus	Basidiomycota	KX765801	696/699	99	-	-	-	-	-	-	0.0251889	0.0343053	-	-	0.008036	0.00926355	0.00860622
Hyaloperonospora brassicae	Oomycota	MG757782	940/943	99	-	-	-	-	-	-	0.0503778	-	-	-	0.016072	-	0.00860622
Inocybe rufoalba	Basidiomycota	KX602273	588/589	99	0.0143287	-	-	-	-	-	-	0.0114351	0.0911577	0.0258933	0.0107147	0.0061757	0.00860622
Leccinum scabrum	Basidiomycota	AF454585	1089/1109	98	-	-	-	-	0.0159591	-	0.0167926	-	0.0303859	-	0.0133933	-	0.00717185
Leotiomycetes sp. 3993_923	Ascomycota	FJ553509	537/545	99	0.0286574	0.0232992	-	-	0.00797957	0.0125612	-	0.0114351	-	-	0.008036	0.00926355	0.00860622
Marasmius rotula	Basidiomycota	KC176355	760/777	98	-	-	-	-	0.0478774	-	-	-	-	-	0.016072	-	0.00860622
Mucor strictus	Mucoromycota	MH860168	648/660	98	-	0.116496	0.0381679	-	-	-	-	-	-	-	-	0.0154392	0.00860622
Paxillus sp. 3993_1464	Basidiomycota	KT334656	760/760	100	0.0143287	-	-	0.013289	-	-	-	-	0.0911577	0.0258933	0.0107147	0.0061757	0.00860622
Phaeosphaeria sp. 3993_1844	Ascomycota	HG936920	579/581	99	0.0429861	-	-	0.0398671	-	-	-	-	-	-	0.008036	0.00926355	0.00860622
Phialocephala humicola	Ascomycota	AB671502	522/525	99	0.0143287	-	-	0.013289	-	0.0251225	-	0.0114351	-	0.0258933	-	0.0154392	0.00860622
Phialophora sp. 3993_1532	Ascomycota	KX100392	610/618	99	-	-	-	-	-	0.0251225	0.0251889	0.0114351	-	-	0.008036	0.00926355	0.00860622
Pythium attrantheridium	Oomycota	KU210952	926/935	99	-	0.0232992	-	0.0398671	-	0.0125612	-	-	-	0.0258933	-	0.0185271	0.00860622
Pythium torulosum	Oomycota	KU211303	863/869	99	0.0286574	-	-	0.0265781	-	-	-	-	0.0607718	-	0.0107147	0.0061757	0.00860622
Pleiochaeta setosa	Ascomycota	MH854808	538/538	100	-	0.139795	-	-	-	-	-	-	-	-	-	0.0185271	0.00860622
Pleosporales sp. 3993_1216	Ascomycota	KT268448	790/791	99	-	-	-	-	0.0478774	-	-	-	-	-	0.016072	-	0.00860622
Pleosporales sp. 3993_1818	Ascomycota	HQ631002	534/557	96	0.0429861	-	-	-	-	-	-	0.0343053	-	-	0.008036	0.00926355	0.00860622
Postia ptychogaster	Basidiomycota	MH979304	653/662	99	-	0.0465983	-	0.0265781	-	-	0.00839631	0.0114351	-	-	-	0.0154392	0.00860622
Pucciniomycotina sp. 3993_1190	Basidiomycota	MG076775	542/577	94	0.0859722	-	-	-	-	-	-	-	-	-	0.016072	-	0.00860622
Rthrobotrys conoides	Ascomycota	AF106534	586/586	100	-	0.0232992	-	-	0.00797957	0.0125612	0.0251889	-	-	-	0.0107147	0.0061757	0.00860622
Sterigmatobotrys sp. 3993_1267	Ascomycota	MH863785	580/602	96	-	-	-	-	-	-	-	0.0457404	-	0.0517866	-	0.0185271	0.00860622
Unidentified sp. 3993_1086	Basidiomycota	KX223133	299/306	98	-	0.0931966	-	0.0265781	-	-	-	-	-	-	-	0.0185271	0.00860622
Unidentified sp. 3993_1128	Ascomycota	KY687808	547/557	98	-	0.0465983	-	-	0.0239387	0.0125612	-	-	-	-	0.008036	0.00926355	0.00860622
Unidentified sp. 3993_1141	Ascomycota	KX555634	54/54	100	0.0143287	-	-	-	-	-	0.00839631	0.0457404	-	-	0.00535733	0.0123514	0.00860622
Unidentified sp. 3993_1161	Ascomycota	AM260819	576/577	99	-	0.0465983	-	-	-	-	-	0.0343053	-	0.0258933	-	0.0185271	0.00860622
Unidentified sp. 3993_1167	Ascomycota	EU668262	593/597	99	-	-	-	-	0.0478774	-	-	-	-	-	0.016072	-	0.00860622
Unidentified sp. 3993_1172	Basidiomycota	KY430553	726/728	99	-	-	0.0381679	-	0.00797957	0.0125612	0.0167926	-	0.0303859	-	0.0133933	-	0.00860622
Unidentified sp. 3993_1177	Basidiomycota	KX776921	248/250	99	0.0143287	0.0232992	-	-	-	0.0125612	0.00839631	0.0228702	-	-	0.00535733	0.0123514	0.00860622
Unidentified sp. 3993_1181	Basidiomycota	KC818295	525/538	98	-	-	-	-	-	-	-	0.0686106	-	-	-	0.0185271	0.00860622
Unidentified sp. 3993_1200	Ascomycota	KP889682	541/566	96	-	-	-	0.0797342	-	-	-	-	-	-	-	0.0185271	0.00860622
Unidentified sp. 3993_1201	Basidiomycota	KP889854	497/501	99	-	-	-	-	0.00797957	0.0628062	-	-	-	-	-	0.0154392	0.00860622
Unidentified sp. 3993_1205	Basidiomycota	MF481367	405/409	99	-	-	-	-	-	0.0251225	-	0.0343053	-	0.0258933	-	0.0185271	0.00860622
Unidentified sp. 3993_1210	Ascomycota	HG936673	481/534	90	-	-	-	-	-	-	0.00839631	0.0114351	-	0.103573	-	0.0154392	0.00860622
Unidentified sp. 3993_1228	Mucoromycota	MH860167	560/684	82	-	-	-	-	-	-	-	0.0686106	-	-	-	0.0185271	0.00860622
Unidentified sp. 3993_1229	Ascomycota	JX231152	543/546	99	0.0143287	0.0232992	-	-	-	-	0.00839631	0.0114351	0.0303859	0.0258933	0.008036	0.00926355	0.00860622
Unidentified sp. 3993_1256	Ascomycota	EU490139	378/457	83	-	-	-	-	0.0159591	0.0125612	0.0167926	-	-	-	0.0107147	-	0.00717185
Unidentified sp. 3993_1260	Ascomycota	KM371438	492/586	84	-	-	-	-	-	0.0251225	-	0.0114351	-	0.07768	-	0.0185271	0.00860622
Unidentified sp. 3993_1274	Basidiomycota	HQ446006	165/193	85	-	0.0931966	-	0.0265781	-	-	-	-	-	-	-	0.0185271	0.00860622
Unidentified sp. 3993_1278	Basidiomycota	MF569191	352/354	99	-	-	-	-	-	-	-	0.0686106	-	-	-	0.0185271	0.00860622
Unidentified sp. 3993_1280	Ascomycota	EF434152	558/559	99	-	-	-	-	0.00797957	0.0376837	-	-	0.0607718	-	0.008036	0.00926355	0.00860622
Unidentified sp. 3993_1288	Ascomycota	JX984769	501/532	94	0.0143287	-	-	0.013289	-	-	0.00839631	0.0343053	-	-	0.00535733	0.0123514	0.00860622
Unidentified sp. 3993_1292	Basidiomycota	KY104507	419/526	80	-	-	-	-	0.00797957	0.0251225	0.0167926	0.0114351	-	-	0.008036	0.00926355	0.00860622
Unidentified sp. 3993_1295	Ascomycota	JX014394	136/166	82	-	0.0232992	0.0381679	-	-	-	-	0.0114351	-	0.07768	-	0.0154392	0.00860622
Unidentified sp. 3993_1307	Ascomycota	KF823595	514/558	92	0.0143287	-	-	-	-	-	-	0.0571755	-	-	-	0.0154392	0.00860622
Unidentified sp. 3993_1321	Basidiomycota	JN032564	685/687	99	-	-	-	-	-	-	0.0503778	-	-	-	0.016072	-	0.00860622
Unidentified sp. 3993_1325	Ascomycota	MG826951	522/579	90	-	-	-	-	-	0.0753674	-	-	-	-	-	0.0185271	0.00860622
Unidentified sp. 3993_1337	Chytridiomycota	JX384714	271/308	88	-	0.0465983	-	-	-	0.0125612	0.00839631	0.0114351	-	0.0258933	-	0.0154392	0.00860622
Unidentified sp. 3993_1340	Ascomycota	MH239853	189/224	84	-	-	-	-	-	-	-	-	-	0.15536	-	0.0185271	0.00860622
Unidentified sp. 3993_1356	Basidiomycota	KU882893	77/86	90	-	0.0698975	-	-	-	0.0125612	0.00839631	0.0114351	-	-	-	0.0154392	0.00860622
Unidentified sp. 3993_1370	Ascomycota	MF482677	389/396	98	0.0143287	-	-	0.013289	-	-	-	-	-	0.103573	-	0.0154392	0.00860622
Unidentified sp. 3993_1380	Basidiomycota	MF569823	337/338	99	0.0143287	-	-	0.013289	0.0159591	-	0.0167926	-	-	-	0.0133933	-	0.00860622
Unidentified sp. 3993_1385	Mucoromycota	FN397397	628/645	97	-	-	-	0.013289	-	-	-	-	-	0.129467	-	0.0185271	0.00860622
Unidentified sp. 3993_1388	Ascomycota	MH861094	470/472	99	-	0.0232992	-	-	0.0239387	0.0125612	0.00839631	-	-	-	0.0107147	0.0061757	0.00860622
Unidentified sp. 3993_1401	Ascomycota	MH864071	479/556	86	0.0143287	0.0465983	-	-	-	-	0.00839631	0.0114351	-	-	0.00535733	0.00926355	0.00717185
Unidentified sp. 3993_1417	Ascomycota	KP889788	531/548	99	-	-	-	0.0265781	-	0.0125612	0.00839631	0.0228702	-	-	-	0.0154392	0.00860622
Unidentified sp. 3993_1419	Basidiomycota	GQ921830	744/861	86	0.0143287	-	-	0.0265781	-	0.0251225	-	-	-	0.0258933	-	0.0154392	0.00860622
Unidentified sp. 3993_1437	Chytridiomycota	MF481336	412/412	100	-	0.0465983	-	-	0.0319183	-	-	-	-	-	0.0107147	0.0061757	0.00860622
Unidentified sp. 3993_1440	Ascomycota	JF926985	572/575	99	-	0.0232992	-	0.0398671	-	0.0125612	-	-	-	0.0258933	-	0.0185271	0.00860622
Unidentified sp. 3993_1451	Ascomycota	KC965219	831/874	95	-	-	-	-	-	0.0251225	0.0167926	0.0114351	-	-	0.00535733	0.00926355	0.00717185
Unidentified sp. 3993_1475	Basidiomycota	JX377244	375/397	94	-	-	0.19084	-	0.00797957	-	-	-	-	-	0.016072	-	0.00860622
Unidentified sp. 3993_1478	Basidiomycota	KJ834372	727/730	99	0.0143287	-	-	-	-	0.0251225	-	0.0343053	-	-	-	0.0154392	0.00860622
Unidentified sp. 3993_1482	Ascomycota	FN397286	562/567	99	-	0.0232992	-	0.0265781	-	0.0125612	0.00839631	0.0114351	-	-	-	0.0154392	0.00860622
Unidentified sp. 3993_1496	Ascomycota	KX195949	223/265	84	0.0286574	-	-	0.013289	-	0.0125612	-	0.0114351	-	0.0258933	0.00535733	0.0123514	0.00860622
Unidentified sp. 3993_1550	Ascomycota	AY273331	101/118	86	-	0.0698975	-	0.013289	-	-	-	-	-	0.0517866	-	0.0185271	0.00860622
Unidentified sp. 3993_1559	Mucoromycota	MF570253	410/412	99	-	0.0232992	-	0.0265781	-	-	0.00839631	0.0114351	-	0.0258933	-	0.0154392	0.00860622
Unidentified sp. 3993_1563	Ascomycota	KU550975	558/558	100	-	-	-	-	-	-	-	-	0.182315	-	0.016072	-	0.00860622
Unidentified sp. 3993_1569	Basidiomycota	DQ421306	883/889	99	-	-	-	0.013289	-	0.0251225	-	-	-	0.07768	-	0.0185271	0.00860622
Unidentified sp. 3993_1601	Chytridiomycota	MH625517	249/251	99	0.0286574	-	-	0.013289	0.00797957	0.0251225	-	-	-	-	0.008036	0.00926355	0.00860622
Unidentified sp. 3993_1650	Ascomycota	KU516629	557/573	97	-	-	-	-	-	-	0.00839631	0.0457404	-	-	-	0.0123514	0.00717185
Unidentified sp. 3993_1693	Basidiomycota	MF971401	360/367	98	0.0286574	-	0.0381679	0.0265781	0.00797957	-	-	-	-	-	0.0107147	0.0061757	0.00860622
Unidentified sp. 3993_1695	Basidiomycota	MF481525	392/395	99	0.0286574	-	-	-	-	-	-	0.0228702	-	0.0517866	0.00535733	0.0123514	0.00860622
Unidentified sp. 3993_1703	Ascomycota	AB520495	550/561	98	0.0143287	-	-	-	-	0.0125612	-	0.0343053	-	0.0258933	-	0.0154392	0.00860622
Unidentified sp. 3993_1724	Ascomycota	KC962095	515/585	88	-	-	-	0.0265781	-	-	0.00839631	0.0343053	-	-	-	0.0154392	0.00860622
Unidentified sp. 3993_1728	Ascomycota	JX898565	346/364	95	-	0.0465983	-	-	0.00797957	0.0125612	0.00839631	-	-	-	0.00535733	0.00926355	0.00717185
Unidentified sp. 3993_1747	Basidiomycota	KU671036	675/698	97	0.0286574	-	-	-	0.00797957	0.0125612	-	0.0228702	-	-	0.008036	0.00926355	0.00860622
Unidentified sp. 3993_1751	Ascomycota	JQ409292	274/276	99	-	-	-	-	0.0239387	-	0.0251889	-	-	-	0.016072	-	0.00860622
Unidentified sp. 3993_1774	Basidiomycota	MF971579	146/163	90	-	0.0232992	0.0381679	0.0398671	-	-	-	0.0114351	-	-	-	0.0154392	0.00860622
Unidentified sp. 3993_1792	Ascomycota	MF486842	276/291	95	0.0286574	-	-	-	-	-	0.0167926	0.0228702	-	-	0.0107147	0.0061757	0.00860622
Unidentified sp. 3993_1805	Ascomycota	JQ435795	1429/1545	92	0.0286574	-	0.0763359	0.013289	-	-	-	0.0114351	-	-	0.0107147	0.0061757	0.00860622
Unidentified sp. 3993_1860	Ascomycota	MF481612	385/389	99	0.0429861	-	-	-	-	0.0125612	-	0.0228702	-	-	0.008036	0.00926355	0.00860622
Unidentified sp. 3993_1909	Basidiomycota	HM069474	518/610	85	-	-	-	-	-	0.0125612	0.0167926	0.0228702	0.0303859	-	0.008036	0.00926355	0.00860622
Unidentified sp. 3993_1936	Basidiomycota	MH624560	421/421	100	0.0429861	-	-	-	-	0.0376837	-	-	-	-	0.008036	0.00926355	0.00860622
Unidentified sp. 3993_2223	Ascomycota	MH801406	241/242	99	-	-	-	-	0.0319183	-	0.00839631	0.0114351	-	-	0.0133933	-	0.00860622
Unidentified sp. 3993_2226	Ascomycota	KU582055	813/843	96	-	-	-	0.013289	0.0239387	-	0.00839631	0.0114351	-	-	0.0107147	0.0061757	0.00860622
Unidentified sp. 3993_2275	Ascomycota	KU535776	543/590	92	0.0286574	-	-	-	-	-	-	0.0343053	-	0.0258933	0.00535733	0.0123514	0.00860622
Unidentified sp. 3993_2282	Chytridiomycota	MF481485	394/419	94	0.0429861	-	-	-	-	0.0376837	-	-	-	-	0.008036	0.00926355	0.00860622
Unidentified sp. 3993_748	Basidiomycota	HQ829349	431/438	98	-	-	-	-	0.0319183	0.0251225	-	-	-	-	0.0107147	0.0061757	0.00860622
Unidentified sp. 3993_820	Mucoromycota	JQ666581	641/641	100	0.0143287	-	-	0.013289	0.0239387	0.0125612	-	-	-	-	0.0107147	0.0061757	0.00860622
Unidentified sp. 3993_861	Ascomycota	KT195095	264/265	99	0.0143287	-	-	-	0.00797957	-	-	0.0114351	-	0.07768	0.00535733	0.0123514	0.00860622
Unidentified sp. 3993_894	Ascomycota	HQ446006	139/150	93	-	0.0232992	-	0.013289	-	-	-	0.0228702	-	0.0517866	-	0.0185271	0.00860622
Ustilentyloma graminis	Basidiomycota	NR073285	620/623	99	0.0143287	0.0698975	-	-	0.00797957	-	-	-	-	0.0258933	0.00535733	0.0123514	0.00860622
Vermispora sp. 3993_1449	Ascomycota	HG936962	655/683	96	-	0.0232992	-	-	0.00797957	0.0125612	0.0167926	0.0114351	-	-	0.008036	0.00926355	0.00860622
Verticillium sp. 3993_1338	Ascomycota	MH864644	579/601	96	-	0.0465983	-	-	-	-	-	0.0457404	-	-	-	0.0185271	0.00860622
Devriesia sp. 3993_1427	Ascomycota	HG937160	539/540	99	-	-	-	-	0.0159591	0.0125612	0.00839631	-	-	0.0258933	0.008036	0.0061757	0.00717185
Helotiales sp. 3993_1311	Ascomycota	FJ827178	578/579	99	-	-	-	-	0.0319183	-	0.00839631	-	-	-	0.0133933	-	0.00717185
Slopeiomyces sp. 3993_1373	Ascomycota	KY430509	586/590	99	-	-	-	-	-	-	-	0.0457404	-	0.0258933	-	0.0154392	0.00717185
Trichosporon sp. 3993_1219	Basidiomycota	HM136684	523/525	99	0.0143287	-	0.0381679	-	-	-	0.00839631	0.0228702	-	-	0.008036	0.0061757	0.00717185
Agaricaceae sp. 3993_1399	Basidiomycota	JQ312207	690/692	99	0.0143287	-	-	-	0.00797957	0.0125612	-	0.0228702	-	-	0.00535733	0.00926355	0.00717185
Agaricomycetes sp. 3993_1535	Basidiomycota	FJ553459	631/648	97	-	0.0232992	-	0.0265781	-	0.0125612	0.00839631	-	-	-	-	0.0123514	0.00717185
Alnicola sp. 3993_1390	Basidiomycota	KU924205	698/699	99	0.0143287	0.0931966	-	-	-	-	-	-	-	-	-	0.0123514	0.00717185
Apiotrichum gracile	Basidiomycota	MK268132	575/576	99	-	0.0465983	-	0.013289	0.00797957	0.0125612	-	-	-	-	-	0.0123514	0.00717185
Cephalotrichiella penicillata	Ascomycota	NR153893	584/585	99	0.0143287	-	-	-	-	0.0125612	-	-	-	0.07768	-	0.0123514	0.00717185
Chaetomium sp. 3993_259	Ascomycota	HG937166	513/539	95	-	-	0.0381679	0.0265781	-	-	-	0.0114351	-	0.0258933	-	0.0123514	0.00717185
Chalara sp. 3993_1403	Ascomycota	HG936246	545/565	96	-	-	-	0.013289	-	0.0125612	0.00839631	0.0114351	0.0303859	-	0.00535733	0.00926355	0.00717185
Chrysosporium merdarium	Chytridiomycota	KT155648	543/544	99	-	-	-	-	-	-	0.0419815	-	-	-	0.0133933	-	0.00717185
Cystobasidiopsis nirenbergiae	Basidiomycota	NR158377	533/534	99	-	-	-	-	0.0398979	-	-	-	-	-	0.0133933	-	0.00717185
Cordana pauciseptata	Ascomycota	MH860846	543/544	99	-	-	-	0.0265781	-	0.0376837	-	-	-	-	-	0.0154392	0.00717185
Dothideomycetes sp. 3993_1486	Ascomycota	LC374634	489/490	99	-	0.0465983	-	-	-	0.0376837	-	-	-	-	-	0.0154392	0.00717185
Dothideomycetes sp. 3993_1501	Ascomycota	JF519601	544/547	99	-	-	-	-	-	0.0628062	-	-	-	-	-	0.0154392	0.00717185
Fusarium oxysporum f. sp. radicis-cucumerinum	Ascomycota	MH152327	231/231	100	0.0286574	-	-	0.013289	-	0.0125612	-	0.0114351	-	-	0.00535733	0.00926355	0.00717185
Fusarium sporotrichioides	Ascomycota	MH299952	542/544	99	-	0.0465983	-	0.013289	0.00797957	0.0125612	-	-	-	-	-	0.0123514	0.00717185
Hypomyces sp.	Ascomycota	JX270495	587/589	99	0.0143287	0.0931966	-	-	-	-	-	-	-	-	-	0.0123514	0.00717185
Leotiomycetes sp. 3993_1521	Ascomycota	KF428290	356/359	99	-	-	-	-	0.0398979	-	-	-	-	-	0.0133933	-	0.00717185
Myxozyma sp. 3993_1928	Ascomycota	LC015727	429/431	99	-	-	-	-	-	-	-	-	-	0.129467	-	0.0154392	0.00717185
Mucor sp. 3993_1330	Mucoromycota	MK163783	637/639	99	-	-	-	0.013289	-	-	0.0335852	-	-	-	0.0107147	-	0.00717185
Neocelosporium sp. 3993_1375	Ascomycota	MK047452	556/582	96	-	-	-	-	0.0398979	-	-	-	-	-	0.0133933	-	0.00717185
Neocucurbitaria cava	Mucoromycota	MH399465	535/538	99	-	0.0698975	-	-	-	-	-	0.0228702	-	-	-	0.0154392	0.00717185
Oidiodendron sp. 3993_1303	Ascomycota	JX270395	549/552	99	-	-	-	0.0398671	-	-	-	0.0114351	-	0.0258933	-	0.0154392	0.00717185
Papulaspora equi	Ascomycota	MH865116	572/586	98	-	-	-	0.0398671	-	0.0251225	-	-	-	-	-	0.0154392	0.00717185
Peronospora farinosa	Oomycota	AF528556	845/849	99	-	-	-	-	-	-	0.0419815	-	-	-	0.0133933	-	0.00717185
Phaeosphaeria pontiformis	Ascomycota	LC171716	575/589	98	-	-	-	0.0664452	-	-	-	-	-	-	-	0.0154392	0.00717185
Phytophthora cactorum	Oomycota	GU111587	876/877	99	-	-	0.0381679	-	0.0319183	-	-	-	-	-	0.0133933	-	0.00717185
Pythium conidiophorum	Oomycota	KU211309	866/869	99	-	-	-	-	-	0.0125612	0.00839631	0.0114351	-	0.0517866	-	0.0123514	0.00717185
Pythium irregulare	Oomycota	AB107998	913/916	99	-	-	-	-	-	0.0251225	0.00839631	-	0.0303859	-	0.00535733	0.0061757	0.00573748
Pythium monospermum	Oomycota	HQ643697	880/888	99	-	0.0465983	0.0763359	-	-	-	-	-	-	0.0258933	0.00535733	0.00926355	0.00717185
Puccinia coronati-agrostidis	Basidiomycota	HM131325	559/562	99	-	-	-	-	-	-	-	-	0.15193	-	0.0133933	-	0.00717185
Rhizophlyctis rosea	Ascomycota	EU379218	660/664	99	-	-	-	-	-	-	-	0.0571755	-	-	-	0.0154392	0.00717185
Rhodotorula sp. 3993_1335	Basidiomycota	KY104920	585/610	96	-	0.0465983	-	-	-	-	-	0.0343053	-	-	-	0.0154392	0.00717185
Saitozyma sp. 3993_2243	Basidiomycota	MK307722	534/537	99	-	-	-	-	-	-	0.00839631	0.0114351	-	0.0517866	-	0.00926355	0.00573748
Syncephalis sp. 3993_1557	Ascomycota	KY001723	761/766	99	0.0143287	-	-	-	-	0.0251225	-	0.0114351	-	0.0258933	-	0.0123514	0.00717185
Sordariomycetes sp. 3993_1389	Ascomycota	KY965439	561/570	98	0.0286574	0.0232992	-	0.0265781	-	-	-	-	-	-	0.00535733	0.00926355	0.00717185
Sordariomycetidae sp. 3993_1479	Ascomycota	DQ273344	545/564	97	-	-	-	-	-	0.0251225	0.0167926	-	-	-	0.00535733	0.0061757	0.00573748
Stemphylium globuliferum	Ascomycota	MH399295	578/578	100	0.0286574	-	-	0.0265781	-	-	-	-	0.0303859	-	0.008036	0.0061757	0.00717185
Umbelopsis sp. 3993_1471	Mucoromycota	MF101386	640/647	99	-	-	-	-	0.00797957	0.0376837	-	0.0114351	-	-	-	0.0123514	0.00717185
Unidentified sp. 3993_1012	Basidiomycota	KC965257	634/635	99	0.0286574	-	-	0.013289	-	0.0125612	-	0.0114351	-	-	0.00535733	0.00926355	0.00717185
Unidentified sp. 3993_1109	Ascomycota	GU083313	507/525	97	0.0143287	-	-	-	0.0319183	-	-	-	-	-	0.0133933	-	0.00717185
Unidentified sp. 3993_1145	Chytridiomycota	KC869739	106/117	91	-	-	-	-	0.0159591	-	0.0251889	-	-	-	0.0133933	-	0.00717185
Unidentified sp. 3993_1194	Ascomycota	JX136303	579/582	99	-	-	0.152672	-	-	0.0125612	-	-	-	-	0.0107147	-	0.00717185
Unidentified sp. 3993_1225	Basidiomycota	HQ693512	818/819	99	-	0.0465983	-	-	0.00797957	-	-	0.0228702	-	-	-	0.0123514	0.00717185
Unidentified sp. 3993_1253	Chytridiomycota	MF571351	415/418	99	-	-	-	-	0.0239387	0.0251225	-	-	-	-	0.008036	0.0061757	0.00717185
Unidentified sp. 3993_1266	Ascomycota	AB520294	523/533	98	-	-	-	0.013289	-	0.0125612	0.00839631	-	-	0.0517866	-	0.0123514	0.00717185
Unidentified sp. 3993_1271	Basidiomycota	HM240178	623/670	93	-	-	-	-	0.0159591	0.0125612	0.00839631	-	-	-	0.008036	-	0.00573748
Unidentified sp. 3993_1284	Ascomycota	MF971574	525/597	88	-	-	-	-	-	0.0125612	-	0.0114351	-	0.07768	-	0.0154392	0.00717185
Unidentified sp. 3993_1300	Chytridiomycota	FJ827713	117/133	88	-	0.0465983	-	-	-	-	-	0.0343053	-	-	-	0.0154392	0.00717185
Unidentified sp. 3993_1302	Ascomycota	HQ157836	537/540	99	-	-	-	-	-	0.0251225	-	0.0343053	-	-	-	0.0154392	0.00717185
Unidentified sp. 3993_1313	Ascomycota	AB669506	1034/1047	99	0.0143287	-	-	-	0.0239387	0.0125612	-	-	-	-	0.0107147	-	0.00717185
Unidentified sp. 3993_1315	Oomycota	KJ716870	719/860	84	-	-	-	0.013289	0.00797957	-	0.00839631	0.0228702	-	-	0.00535733	0.00926355	0.00717185
Unidentified sp. 3993_1319	Ascomycota	HQ599588	543/637	85	0.0716435	-	-	-	-	-	-	-	-	-	0.0133933	-	0.00717185
Unidentified sp. 3993_1326	Ascomycota	HM163570	698/873	80	-	0.0698975	-	-	-	-	-	-	0.0607718	-	0.00535733	0.00926355	0.00717185
Unidentified sp. 3993_1341	Ascomycota	LR025180	67/74	91	-	0.0232992	-	-	0.00797957	0.0251225	0.00839631	-	-	-	0.00535733	0.00926355	0.00717185
Unidentified sp. 3993_1342	Mucoromycota	KC489498	642/653	96	-	-	-	-	0.00797957	0.0376837	0.00839631	-	-	-	0.00535733	0.00926355	0.00717185
Unidentified sp. 3993_1346	Mucoromycota	EF558837	103/121	85	-	-	-	0.0398671	-	0.0125612	-	-	0.0303859	-	-	0.0123514	0.00717185
Unidentified sp. 3993_1348	Ascomycota	JX270495	528/608	87	-	-	-	-	0.0239387	0.0251225	-	-	-	-	0.008036	0.0061757	0.00717185
Unidentified sp. 3993_1353	Mucoromycota	JX350809	491/520	94	-	0.0232992	-	0.0398671	-	0.0125612	-	-	-	-	-	0.0154392	0.00717185
Unidentified sp. 3993_1354	Basidiomycota	MF481774	398/439	91	-	-	-	0.0398671	-	-	-	-	0.0303859	0.0258933	-	0.0123514	0.00717185
Unidentified sp. 3993_1371	Chytridiomycota	MF534383	277/279	99	-	-	-	-	-	-	-	-	-	0.129467	-	0.0154392	0.00717185
Unidentified sp. 3993_1374	Mucoromycota	MF569916	430/433	99	-	0.0232992	-	0.013289	-	0.0125612	-	0.0228702	-	-	-	0.0154392	0.00717185
Unidentified sp. 3993_1382	Ascomycota	MF571243	419/427	98	-	-	-	0.013289	0.00797957	0.0251225	-	-	-	0.0258933	-	0.0123514	0.00717185
Unidentified sp. 3993_1394	Basidiomycota	AY571043	591/657	90	-	-	-	-	-	0.0628062	-	-	-	-	-	0.0154392	0.00717185
Unidentified sp. 3993_1396	Basidiomycota	HE605249	146/156	94	-	-	-	-	0.0159591	0.0125612	-	-	0.0607718	-	0.0107147	-	0.00717185
Unidentified sp. 3993_1398	Ascomycota	MF570646	346/346	100	-	-	-	0.0265781	-	0.0125612	-	0.0228702	-	-	-	0.0154392	0.00717185
Unidentified sp. 3993_1406	Basidiomycota	KF617407	608/636	96	0.0716435	-	-	-	-	-	-	-	-	-	0.0133933	-	0.00717185
Unidentified sp. 3993_1414	Ascomycota	KU535776	536/595	90	-	0.0465983	-	0.0398671	-	-	-	-	-	-	-	0.0154392	0.00717185
Unidentified sp. 3993_1430	Basidiomycota	KP889738	464/522	89	-	-	-	-	-	-	0.0419815	-	-	-	0.0133933	-	0.00717185
Unidentified sp. 3993_1433	Basidiomycota	KX194433	371/379	98	-	0.0232992	-	0.0265781	-	-	-	0.0228702	-	-	-	0.0154392	0.00717185
Unidentified sp. 3993_1436	Ascomycota	HM069467	503/540	93	-	-	-	-	-	-	-	-	-	0.129467	-	0.0154392	0.00717185
Unidentified sp. 3993_1450	Ascomycota	MF485317	283/297	95	-	0.0465983	-	0.013289	0.0159591	-	-	-	-	-	0.00535733	0.00926355	0.00717185
Unidentified sp. 3993_1452	Chytridiomycota	KF296886	603/633	95	-	-	-	-	0.00797957	0.0376837	-	0.0114351	-	-	-	0.0123514	0.00717185
Unidentified sp. 3993_1454	Cryptomycota	MF482282	350/362	97	-	-	-	-	-	0.0502449	-	0.0114351	-	-	-	0.0154392	0.00717185
Unidentified sp. 3993_1463	Zoopagomycota	FJ528704	663/759	98	-	-	-	-	-	-	-	-	-	0.129467	-	0.0154392	0.00717185
Unidentified sp. 3993_1466	Basidiomycota	MF569353	425/429	99	-	0.0232992	-	0.0265781	-	0.0125612	-	-	-	0.0258933	-	0.0154392	0.00717185
Unidentified sp. 3993_1470	Basidiomycota	KX194981	401/401	100	-	-	-	0.0531561	-	-	-	0.0114351	-	-	-	0.0154392	0.00717185
Unidentified sp. 3993_1473	Chytridiomycota	FJ827730	165/170	97	0.0143287	-	-	-	0.00797957	-	0.00839631	0.0114351	-	-	0.008036	-	0.00573748
Unidentified sp. 3993_1476	Chytridiomycota	KT219417	270/275	98	-	0.0931966	-	-	-	-	-	0.0114351	-	-	-	0.0154392	0.00717185
Unidentified sp. 3993_1477	Chytridiomycota	KY687754	551/628	88	-	-	-	-	-	0.0628062	-	-	-	-	-	0.0154392	0.00717185
Unidentified sp. 3993_1480	Ascomycota	KF617536	575/580	99	-	-	-	-	0.0159591	0.0251225	-	0.0114351	-	-	0.00535733	0.00926355	0.00717185
Unidentified sp. 3993_1489	Basidiomycota	JF300564	611/614	99	-	-	-	0.013289	-	-	-	0.0114351	-	0.07768	-	0.0154392	0.00717185
Unidentified sp. 3993_1505	Ascomycota	EU490105	581/597	97	0.0573148	-	-	-	-	-	-	-	0.0303859	-	0.0133933	-	0.00717185
Unidentified sp. 3993_1507	Ascomycota	HE605249	180/204	99	0.0143287	-	-	0.013289	-	-	0.00839631	0.0114351	-	-	0.00535733	0.0061757	0.00573748
Unidentified sp. 3993_1513	Ascomycota	KF617328	533/539	99	-	-	-	-	0.0239387	-	-	0.0228702	-	-	0.008036	0.0061757	0.00717185
Unidentified sp. 3993_1517	Chytridiomycota	AB520469	558/633	88	0.0143287	-	-	-	-	-	-	0.0343053	-	0.0258933	-	0.0123514	0.00717185
Unidentified sp. 3993_1519	Ascomycota	MK312611	71/77	92	0.0143287	-	-	-	-	0.0376837	-	0.0114351	-	-	-	0.0123514	0.00717185
Unidentified sp. 3993_1524	Mucoromycota	KJ734967	506/527	96	0.0286574	0.0698975	-	-	-	-	-	-	-	-	0.00535733	0.00926355	0.00717185
Unidentified sp. 3993_1549	Chytridiomycota	KP889821	183/187	98	0.0143287	-	-	0.0265781	-	0.0125612	-	-	0.0303859	-	0.00535733	0.00926355	0.00717185
Unidentified sp. 3993_1556	Ascomycota	KU534689	575/584	98	-	0.116496	-	-	-	-	-	-	-	-	-	0.0154392	0.00717185
Unidentified sp. 3993_1586	Ascomycota	FN610921	580/605	96	-	-	-	-	-	-	-	0.0571755	-	-	-	0.0154392	0.00717185
Unidentified sp. 3993_1591	Ascomycota	JN704828	548/555	99	-	-	-	-	0.00797957	-	0.0335852	-	-	-	0.0133933	-	0.00717185
Unidentified sp. 3993_1612	Basidiomycota	JQ312810	474/475	99	0.0143287	-	-	0.013289	-	0.0376837	-	-	-	-	-	0.0123514	0.00717185
Unidentified sp. 3993_1619	Basidiomycota	MK432694	534/564	95	-	-	-	-	-	-	0.00839631	0.0114351	-	0.07768	-	0.0123514	0.00717185
Unidentified sp. 3993_1652	Ascomycota	MF402944	861/932	92	0.0143287	-	-	-	0.00797957	0.0251225	-	0.0114351	-	-	0.00535733	0.00926355	0.00717185
Unidentified sp. 3993_1661	Basidiomycota	MF971667	137/157	87	0.0286574	-	-	0.013289	-	0.0125612	-	0.0114351	-	-	0.00535733	0.00926355	0.00717185
Unidentified sp. 3993_1681	Ascomycota	MF971916	497/537	93	-	0.0465983	-	0.0265781	-	0.0125612	-	-	-	-	-	0.0154392	0.00717185
Unidentified sp. 3993_1688	Ascomycota	FJ496672	596/596	100	0.0143287	-	-	-	-	-	-	-	0.121544	-	0.0133933	-	0.00717185
Unidentified sp. 3993_1696	Ascomycota	EU807094	376/393	96	-	-	-	-	-	-	0.00839631	0.0114351	-	0.07768	-	0.0123514	0.00717185
Unidentified sp. 3993_1704	Ascomycota	EU139156	500/569	88	0.0286574	0.0232992	-	-	-	0.0251225	-	-	-	-	0.00535733	0.00926355	0.00717185
Unidentified sp. 3993_1706	Chytridiomycota	MF971574	518/602	86	0.0143287	0.0232992	0.0381679	0.013289	-	0.0125612	-	-	-	-	0.00535733	0.00926355	0.00717185
Unidentified sp. 3993_1730	Basidiomycota	JN198124	735/738	99	0.0143287	-	-	0.013289	-	-	-	-	-	0.07768	-	0.0123514	0.00717185
Unidentified sp. 3993_1733	Ascomycota	EU517014	112/130	86	-	-	-	-	0.00797957	0.0125612	0.00839631	0.0114351	-	-	0.00535733	0.0061757	0.00573748
Unidentified sp. 3993_1764	Ascomycota	KF617727	513/516	99	-	-	-	0.0531561	-	-	-	-	-	0.0258933	-	0.0154392	0.00717185
Unidentified sp. 3993_1786	Basidiomycota	HE605286	141/159	89	-	-	-	-	0.00797957	0.0251225	0.00839631	0.0114351	-	-	0.00535733	0.00926355	0.00717185
Unidentified sp. 3993_1800	Ascomycota	HQ649990	570/574	99	-	0.0232992	-	0.0265781	-	-	0.00839631	0.0114351	-	-	-	0.0123514	0.00717185
Unidentified sp. 3993_1803	Basidiomycota	DQ421219	692/726	95	-	-	-	0.013289	0.00797957	-	0.00839631	0.0114351	0.0303859	-	0.008036	0.0061757	0.00717185
Unidentified sp. 3993_1809	Ascomycota	MF976068	529/532	99	-	-	-	-	-	-	-	0.0571755	-	-	-	0.0154392	0.00717185
Unidentified sp. 3993_1834	Ascomycota	KX196116	373/404	92	-	0.0232992	-	-	-	-	0.00839631	0.0343053	-	-	-	0.0123514	0.00717185
Unidentified sp. 3993_1876	Ascomycota	DQ900993	252/253	99	-	0.0232992	-	-	-	0.0376837	-	-	-	0.0258933	-	0.0154392	0.00717185
Unidentified sp. 3993_1877	Mucoromycota	GU928714	86/89	97	0.0286574	-	-	0.013289	-	-	-	0.0228702	-	-	0.00535733	0.00926355	0.00717185
Unidentified sp. 3993_1898	Ascomycota	KX196105	324/324	100	0.0573148	0.0232992	-	-	-	-	-	-	-	-	0.0107147	-	0.00717185
Unidentified sp. 3993_1919	Basidiomycota	MF569489	425/427	99	0.0143287	0.0465983	-	0.013289	-	0.0125612	-	-	-	-	-	0.0123514	0.00717185
Unidentified sp. 3993_2037	Ascomycota	KX194470	412/413	99	0.0143287	0.0232992	-	0.013289	-	-	-	0.0228702	-	-	-	0.0123514	0.00717185
Unidentified sp. 3993_2085	Chytridiomycota	JQ666698	513/588	87	0.0286574	-	-	-	-	-	-	0.0228702	0.0303859	-	0.008036	0.0061757	0.00717185
Unidentified sp. 3993_2101	Ascomycota	MF486636	260/264	98	0.0143287	-	-	-	0.00797957	0.0251225	0.00839631	-	-	-	0.008036	0.0061757	0.00717185
Unidentified sp. 3993_2120	Ascomycota	GU053976	164/169	97	-	0.116496	-	-	-	-	-	-	-	-	-	0.0154392	0.00717185
Unidentified sp. 3993_2128	Basidiomycota	MF971579	155/172	90	0.0143287	0.0232992	-	0.0265781	-	0.0125612	-	-	-	-	-	0.0123514	0.00717185
Unidentified sp. 3993_2151	Ascomycota	MF971578	115/118	97	-	0.0465983	-	0.013289	-	0.0125612	-	-	-	0.0258933	-	0.0154392	0.00717185
Unidentified sp. 3993_2156	Basidiomycota	KX776921	220/257	86	0.0286574	-	-	0.0265781	-	-	-	-	0.0303859	-	0.008036	0.0061757	0.00717185
Unidentified sp. 3993_2170	Basidiomycota	MF482545	380/387	98	0.0286574	0.0232992	-	-	-	0.0251225	-	-	-	-	0.00535733	0.00926355	0.00717185
Unidentified sp. 3993_2188	Chytridiomycota	MF569490	423/427	99	0.0286574	-	-	0.013289	-	0.0125612	-	0.0114351	-	-	0.00535733	0.00926355	0.00717185
Unidentified sp. 3993_2240	Basidiomycota	KX195596	315/318	99	0.0286574	-	-	-	-	0.0125612	-	0.0228702	-	-	0.00535733	0.00926355	0.00717185
Unidentified sp. 3993_2279	Basidiomycota	HE605249	547/610	90	0.0143287	0.0232992	-	0.013289	-	-	-	0.0228702	-	-	-	0.0123514	0.00717185
Unidentified sp. 3993_2590	Ascomycota	KF617904	537/562	96	-	0.0232992	-	-	-	-	0.0167926	0.0228702	-	-	0.00535733	0.00926355	0.00717185
Unidentified sp. 3993_2613	Ascomycota	MF971667	126/152	83	0.0286574	-	-	0.013289	-	0.0125612	-	0.0114351	-	-	0.00535733	0.00926355	0.00717185
Unidentified sp. 3993_2828	Basidiomycota	HQ446006	142/155	92	0.0286574	-	-	-	-	0.0251225	-	0.0114351	-	-	0.00535733	0.00926355	0.00717185
Sordaria sp. 3993_1925	Ascomycota	HG936856	584/593	98	0.0143287	-	-	0.013289	-	0.0125612	-	-	-	0.0258933	-	0.00926355	0.00573748
Acaulium sp. 3993_1643	Ascomycota	MF782690	598/617	97	-	-	0.0381679	0.0265781	-	-	-	-	-	0.0258933	-	0.00926355	0.00573748
Acremonium biseptum	Ascomycota	MH859410	569/573	99	-	0.0465983	-	0.0265781	-	-	-	-	-	-	-	0.0123514	0.00573748
Aleuria aurantia	Ascomycota	KX449456	594/598	99	0.0286574	-	-	0.013289	-	-	-	0.0114351	-	-	0.00535733	0.0061757	0.00573748
Arthrobotrys reticulata	Ascomycota	MH858355	990/1004	99	0.0286574	-	-	-	-	0.0251225	-	-	-	-	0.00535733	0.0061757	0.00573748
Atractiella sp. 3993_1439	Basidiomycota	MG765268	603/604	99	-	-	-	-	-	-	-	-	-	0.103573	-	0.0123514	0.00573748
Boubovia nicholsonii	Chytridiomycota	MG593545	657/661	99	-	-	-	-	-	0.0376837	-	0.0114351	-	-	-	0.0123514	0.00573748
Chalara sp. 3993_1884	Ascomycota	HQ630988	539/550	98	-	0.0232992	-	0.0265781	-	0.0125612	-	-	-	-	-	0.0123514	0.00573748
Cystobasidium laryngis	Basidiomycota	MH047192	578/578	100	0.0143287	0.0232992	0.0381679	0.013289	-	-	-	-	-	-	0.00535733	0.0061757	0.00573748
Cystolepiota sp. 3993_1775	Basidiomycota	JF907982	652/696	94	-	0.0465983	-	0.0265781	-	-	-	-	-	-	-	0.0123514	0.00573748
Clonostachys rosea	Ascomycota	MK446914	246/246	100	0.0143287	-	-	-	0.00797957	0.0125612	-	-	-	0.0258933	0.00535733	0.0061757	0.00573748
Coniella fragariae	Ascomycota	KJ710465	590/590	100	-	0.0465983	-	-	-	-	-	0.0228702	-	-	-	0.0123514	0.00573748
Coprinellus disseminatus	Basidiomycota	KY977599	712/716	99	0.0143287	-	-	0.013289	-	0.0125612	-	-	-	0.0258933	-	0.00926355	0.00573748
Coprinus cordisporus	Basidiomycota	AY461837	651/655	99	0.0143287	-	-	0.0265781	-	-	-	0.0114351	-	-	-	0.00926355	0.00573748
Cryptococcus sp. 3993_2342	Basidiomycota	JX268525	441/442	99	-	-	0.0381679	0.013289	0.0159591	-	-	-	-	-	0.008036	-	0.00573748
Dioszegia crocea	Basidiomycota	KY558368	471/472	99	-	0.0465983	-	-	0.00797957	-	0.00839631	-	-	-	0.00535733	0.0061757	0.00573748
Entoloma clandestinum	Basidiomycota	EU784216	664/673	99	-	-	-	0.013289	-	0.0125612	-	-	-	0.0517866	-	0.0123514	0.00573748
Entoloma sp. 3993_1646	Basidiomycota	KJ001413	601/618	97	-	-	-	0.013289	-	-	-	-	-	0.07768	-	0.0123514	0.00573748
Fusicladium sp. 3993_2021	Ascomycota	EU035433	535/551	97	-	-	-	0.0531561	-	-	-	-	-	-	-	0.0123514	0.00573748
Helotiales sp. 3993_1637	Ascomycota	HQ608110	544/549	99	-	-	-	-	0.00797957	0.0125612	0.00839631	0.0114351	-	-	0.00535733	0.0061757	0.00573748
Hymenoscyphus sp.	Ascomycota	AB705232	537/543	99	-	0.0698975	-	0.013289	-	-	-	-	-	-	-	0.0123514	0.00573748
Hypocreales sp. 3993_2461	Ascomycota	GU055696	535/536	99	0.0286574	-	-	0.0265781	-	-	-	-	-	-	0.00535733	0.0061757	0.00573748
Lycoperdon nigrescens	Basidiomycota	KU507387	733/735	99	0.0286574	-	-	0.0265781	-	-	-	-	-	-	0.00535733	0.0061757	0.00573748
Metarhizium marquandii	Ascomycota	GU566261	620/620	100	-	-	-	-	-	-	-	-	-	0.103573	-	0.0123514	0.00573748
Mycothermus thermophilus	Basidiomycota	FJ548831	583/589	99	-	-	-	0.0265781	-	0.0251225	-	-	-	-	-	0.0123514	0.00573748
Monacrosporium thaumasium	Ascomycota	U51972	606/608	99	-	-	-	-	-	0.0125612	0.00839631	-	0.0303859	-	0.00535733	-	0.00430311
Mortierella macrocystis	Mucoromycota	JQ272448	635/635	100	-	-	-	-	-	0.0251225	-	0.0228702	-	-	-	0.0123514	0.00573748
Mucor sp. 3993_1807	Mucoromycota	KF876830	561/581	97	-	-	-	-	-	-	0.0335852	-	-	-	0.0107147	-	0.00573748
Mucor sp. 3993_2971	Mucoromycota	KR076763	578/599	96	-	-	-	0.0265781	0.0159591	-	-	-	-	-	0.00535733	0.0061757	0.00573748
Operculomyces laminatus	Basidiomycota	DQ485617	704/713	99	-	0.0931966	-	-	-	-	-	-	-	-	-	0.0123514	0.00573748
Paracremonium sp. 3993_2979	Ascomycota	KM231829	533/551	97	-	-	-	0.013289	-	0.0125612	-	0.0114351	0.0303859	-	-	0.00926355	0.00573748
Paraphaeosphaeria michotii	Ascomycota	JX496079	574/578	99	-	-	-	-	-	-	0.0167926	-	-	-	0.00535733	-	0.00286874
Paraphaeosphaeria neglecta	Basidiomycota	JX496037	1003/1009	99	-	0.0465983	-	0.0265781	-	-	-	-	-	-	-	0.0123514	0.00573748
Penicillium tularense	Ascomycota	KC427195	564/565	99	-	-	-	0.0531561	-	-	-	-	-	-	-	0.0123514	0.00573748
Peronospora conglomerata	Basidiomycota	AY198246	893/894	99	0.0573148	-	-	-	-	-	-	-	-	-	0.0107147	-	0.00573748
Pestalotiopsis scoparia	Ascomycota	MH854838	597/597	100	-	-	-	-	0.00797957	0.0125612	-	0.0228702	-	-	-	0.00926355	0.00573748
Pezizomycotina sp. 3993_1638	Ascomycota	GQ219942	551/552	99	-	-	-	0.013289	-	0.0251225	-	0.0114351	-	-	-	0.0123514	0.00573748
Phaeotremella sp. 3993_1687	Mucoromycota	MG909557	483/486	99	-	0.0232992	0.114504	-	-	-	-	-	-	-	0.008036	-	0.00573748
Phialophora sp. 3993_2771	Ascomycota	AB190377	557/608	92	0.0286574	-	-	0.0265781	-	-	-	-	-	-	0.00535733	0.0061757	0.00573748
Phytophthora quercina	Oomycota	KJ755112	873/877	99	-	-	-	-	-	-	-	-	-	0.103573	-	0.0123514	0.00573748
Pythium chondricola	Oomycota	KP843570	802/811	99	-	-	-	-	-	-	0.0335852	-	-	-	0.0107147	-	0.00573748
Pythium dissotocum	Oomycota	AY598634	857/870	99	-	-	-	0.0265781	-	-	-	-	0.0303859	0.0258933	-	0.00926355	0.00573748
Pythium sp. 3993_1801	Oomycota	HQ643827	952/955	99	-	-	0.0381679	-	-	0.0125612	0.0167926	-	-	-	0.008036	-	0.00573748
Pythium sp. 3993_2063	Oomycota	JN863967	774/824	94	0.0143287	-	-	0.013289	0.00797957	-	-	0.0114351	-	-	0.00535733	0.0061757	0.00573748
Plectosphaerella cucumerina	Ascomycota	MH857926	238/238	100	0.0143287	-	-	0.013289	-	-	0.00839631	0.0114351	-	-	0.00535733	0.0061757	0.00573748
Podospora sp. 3993_1616	Basidiomycota	AY515360	523/539	97	0.0286574	-	-	-	-	0.0251225	-	-	-	-	0.00535733	0.0061757	0.00573748
Preussia sp. 3993_182	Ascomycota	MH161290	502/502	100	-	0.0232992	-	0.0398671	-	-	-	-	-	-	-	0.0123514	0.00573748
Resinicium bicolor	Basidiomycota	MF319079	602/602	100	0.0286574	-	0.0381679	-	0.00797957	-	-	-	-	-	0.0107147	-	0.00573748
Rhizoctonia globularis	Basidiomycota	MH857978	593/598	99	-	-	-	-	-	-	-	-	0.0911577	0.0258933	0.008036	-	0.00573748
Rhizoctonia solani	Basidiomycota	FJ746967	686/688	99	-	-	-	0.013289	-	-	-	-	0.0911577	-	0.008036	-	0.00573748
Rhodosporidiobolus colostri	Basidiomycota	NR155730	599/599	100	-	-	-	-	0.00797957	-	-	-	-	0.07768	-	0.00926355	0.00573748
Rhodotorula sp. 3993_1614	Ascomycota	HG936519	608/609	99	-	-	0.0763359	-	0.00797957	0.0125612	-	-	-	-	0.008036	-	0.00573748
Sordariomycetes sp. 3993_1670	Mucoromycota	HQ631047	568/577	98	-	-	-	0.0398671	-	-	-	0.0114351	-	-	-	0.0123514	0.00573748
Suillus luteus	Basidiomycota	KU721223	699/701	99	-	-	-	-	-	-	0.0167926	-	-	-	0.00535733	-	0.00286874
Trichophaea sp. 3993_1790	Ascomycota	JX198543	528/531	99	-	-	0.0381679	0.0398671	-	-	-	-	-	-	-	0.00926355	0.00573748
Tuber sp. 3993_1560	Basidiomycota	JQ724013	640/646	99	-	-	-	-	-	-	-	-	0.121544	-	0.0107147	-	0.00573748
Unidentified sp. 3993_1022	Chytridiomycota	DQ421249	175/180	97	-	-	-	-	-	0.0251225	-	0.0228702	-	-	-	0.0123514	0.00573748
Unidentified sp. 3993_1408	Mucoromycota	HM136654	691/692	99	-	0.0232992	-	-	0.00797957	0.0125612	-	-	-	0.0258933	-	0.00926355	0.00573748
Unidentified sp. 3993_1428	Basidiomycota	DQ421200	632/642	98	0.0143287	0.0465983	-	0.013289	-	-	-	-	-	-	-	0.00926355	0.00573748
Unidentified sp. 3993_1472	Ascomycota	HQ446006	138/150	92	0.0143287	0.0232992	-	-	0.00797957	-	-	0.0114351	-	-	0.00535733	0.0061757	0.00573748
Unidentified sp. 3993_1491	Basidiomycota	HG936922	561/603	93	-	-	-	0.0531561	-	-	-	-	-	-	-	0.0123514	0.00573748
Unidentified sp. 3993_1493	Ascomycota	JQ585546	510/513	99	-	0.0465983	-	-	-	0.0251225	-	-	-	-	-	0.0123514	0.00573748
Unidentified sp. 3993_1499	Basidiomycota	NR077142	79/87	91	-	0.0931966	-	-	-	-	-	-	-	-	-	0.0123514	0.00573748
Unidentified sp. 3993_1509	Ascomycota	KF617619	133/145	92	-	-	-	-	0.00797957	-	0.00839631	-	0.0303859	0.0258933	0.008036	-	0.00573748
Unidentified sp. 3993_1529	Ascomycota	MF571461	419/435	96	-	-	-	0.013289	0.00797957	0.0125612	-	0.0114351	-	-	-	0.00926355	0.00573748
Unidentified sp. 3993_1533	Chytridiomycota	LC204189	232/232	100	-	-	-	0.013289	-	0.0125612	0.00839631	0.0114351	-	-	-	0.00926355	0.00573748
Unidentified sp. 3993_1540	Ascomycota	MF487529	275/278	99	-	-	-	-	-	-	0.0251889	-	0.0303859	-	0.0107147	-	0.00573748
Unidentified sp. 3993_1546	Basidiomycota	MF481406	399/430	93	-	0.0232992	-	-	0.0239387	-	-	-	-	-	0.008036	-	0.00573748
Unidentified sp. 3993_1555	Basidiomycota	MG418353	394/402	98	-	-	-	0.013289	0.00797957	0.0251225	-	-	-	-	-	0.00926355	0.00573748
Unidentified sp. 3993_1561	Ascomycota	JQ976017	560/564	99	-	-	-	-	0.0319183	-	-	-	-	-	0.0107147	-	0.00573748
Unidentified sp. 3993_1565	Basidiomycota	MF971580	145/156	93	-	0.0931966	-	-	-	-	-	-	-	-	-	0.0123514	0.00573748
Unidentified sp. 3993_1606	Zoopagomycota	JF691224	478/530	90	-	-	-	-	0.00797957	0.0125612	-	0.0114351	-	0.0258933	-	0.00926355	0.00573748
Unidentified sp. 3993_1610	Basidiomycota	JX898624	165/171	96	-	0.0465983	-	-	-	-	-	-	-	0.0517866	-	0.0123514	0.00573748
Unidentified sp. 3993_1617	Basidiomycota	HG936523	549/649	85	-	-	0.0381679	-	0.00797957	0.0125612	0.00839631	-	-	-	0.008036	-	0.00573748
Unidentified sp. 3993_1629	Basidiomycota	MF482217	362/364	99	-	0.0465983	-	-	-	-	-	-	0.0303859	0.0258933	-	0.00926355	0.00573748
Unidentified sp. 3993_1630	Ascomycota	KT957775	542/589	92	-	-	0.0763359	-	-	0.0125612	-	-	-	0.0258933	0.00535733	0.0061757	0.00573748
Unidentified sp. 3993_1631	Ascomycota	MF484773	309/311	99	-	-	-	-	-	0.0125612	-	0.0114351	-	0.0517866	-	0.0123514	0.00573748
Unidentified sp. 3993_1640	Ascomycota	KT957757	528/532	99	-	-	-	-	0.0159591	-	-	-	-	0.0517866	0.00535733	0.0061757	0.00573748
Unidentified sp. 3993_1641	Ascomycota	MG433512	53/54	98	-	-	0.0381679	-	-	0.0125612	0.00839631	-	0.0303859	-	0.008036	-	0.00573748
Unidentified sp. 3993_1645	Ascomycota	KF493982	614/616	99	-	0.0232992	-	-	-	0.0125612	0.00839631	-	-	0.0258933	-	0.00926355	0.00573748
Unidentified sp. 3993_1648	Basidiomycota	HM162271	496/610	81	-	-	-	-	0.0159591	-	0.00839631	-	0.0303859	-	0.0107147	-	0.00573748
Unidentified sp. 3993_1653	Basidiomycota	EU686770	130/154	84	-	-	-	0.0531561	-	-	-	-	-	-	-	0.0123514	0.00573748
Unidentified sp. 3993_1656	Basidiomycota	FJ820504	631/660	96	-	-	-	-	-	-	-	0.0114351	-	0.07768	-	0.0123514	0.00573748
Unidentified sp. 3993_1658	Chytridiomycota	KX113721	113/125	90	-	-	-	-	0.0239387	0.0125612	-	-	-	-	0.008036	-	0.00573748
Unidentified sp. 3993_1660	Ascomycota	MF570862	143/154	93	-	0.0931966	-	-	-	-	-	-	-	-	-	0.0123514	0.00573748
Unidentified sp. 3993_1667	Ascomycota	MF568776	415/418	99	-	-	-	0.013289	-	-	-	0.0114351	-	0.0517866	-	0.0123514	0.00573748
Unidentified sp. 3993_1672	Chytridiomycota	MF569798	422/428	99	-	-	-	0.013289	-	0.0376837	-	-	-	-	-	0.0123514	0.00573748
Unidentified sp. 3993_1675	Basidiomycota	MF971579	144/163	88	-	0.0931966	-	-	-	-	-	-	-	-	-	0.0123514	0.00573748
Unidentified sp. 3993_1679	Chytridiomycota	MF971667	147/166	89	-	-	-	0.013289	0.00797957	0.0125612	-	0.0114351	-	-	-	0.00926355	0.00573748
Unidentified sp. 3993_1680	Ascomycota	GU187854	556/572	97	-	-	-	0.0265781	-	-	-	0.0114351	-	0.0258933	-	0.0123514	0.00573748
Unidentified sp. 3993_1701	Ascomycota	KJ188564	455/459	99	-	-	0.114504	-	-	-	-	-	-	0.0258933	0.008036	-	0.00573748
Unidentified sp. 3993_1709	Ascomycota	JQ666638	487/513	95	-	-	-	-	-	-	-	0.0457404	-	-	-	0.0123514	0.00573748
Unidentified sp. 3993_1723	Basidiomycota	KT224945	579/596	97	-	-	0.0763359	0.013289	-	-	-	-	-	0.0258933	0.00535733	0.0061757	0.00573748
Unidentified sp. 3993_1727	Ascomycota	MF481786	373/382	98	-	-	-	0.0398671	-	0.0125612	-	-	-	-	-	0.0123514	0.00573748
Unidentified sp. 3993_1734	Basidiomycota	KF297217	501/544	92	0.0143287	-	-	0.013289	-	-	-	-	0.0607718	-	0.008036	-	0.00573748
Unidentified sp. 3993_1742	Ascomycota	KT965049	572/575	99	0.0286574	-	-	0.013289	0.00797957	-	-	-	-	-	0.008036	-	0.00573748
Unidentified sp. 3993_1744	Chytridiomycota	GU055593	486/616	79	-	-	-	-	-	-	-	-	-	0.103573	-	0.0123514	0.00573748
Unidentified sp. 3993_1745	Ascomycota	KX220712	509/511	99	-	-	-	0.013289	-	0.0251225	-	-	-	0.0258933	-	0.0123514	0.00573748
Unidentified sp. 3993_1748	Chytridiomycota	JX043202	612/724	85	-	0.0465983	-	-	0.0159591	-	-	-	-	-	0.00535733	0.0061757	0.00573748
Unidentified sp. 3993_1754	Basidiomycota	CP030254	326/329	99	0.0143287	-	-	-	0.00797957	-	-	0.0114351	0.0303859	-	0.008036	-	0.00573748
Unidentified sp. 3993_1758	Ascomycota	KJ834346	587/592	99	-	0.0465983	-	-	-	0.0251225	-	-	-	-	-	0.0123514	0.00573748
Unidentified sp. 3993_1759	Oomycota	MF446696	343/405	85	-	-	0.0763359	-	-	-	-	-	-	0.0517866	0.00535733	0.0061757	0.00573748
Unidentified sp. 3993_1761	Ascomycota	KT194785	239/246	97	-	0.0232992	-	0.013289	-	-	0.0167926	-	-	-	0.00535733	0.0061757	0.00573748
Unidentified sp. 3993_1776	Basidiomycota	AM901708	727/737	99	-	-	0.152672	-	-	-	-	-	-	-	0.0107147	-	0.00573748
Unidentified sp. 3993_1780	Ascomycota	KX222196	211/215	98	-	-	-	-	0.0239387	-	-	0.0114351	-	-	0.008036	-	0.00573748
Unidentified sp. 3993_1782	Ascomycota	KY617035	618/622	93	-	0.0232992	-	-	-	0.0125612	0.00839631	0.0114351	-	-	-	0.00926355	0.00573748
Unidentified sp. 3993_1787	Ascomycota	AB190868	664/817	81	-	-	-	0.0398671	-	-	-	0.0114351	-	-	-	0.0123514	0.00573748
Unidentified sp. 3993_1789	Basidiomycota	FM179647	480/521	92	-	-	-	-	-	0.0125612	-	-	-	0.07768	-	0.0123514	0.00573748
Unidentified sp. 3993_1791	Chytridiomycota	AM260848	617/742	83	0.0143287	-	-	-	-	-	-	0.0343053	-	-	-	0.00926355	0.00573748
Unidentified sp. 3993_1804	Basidiomycota	FJ820573	729/732	99	-	-	-	0.013289	-	0.0125612	0.00839631	0.0114351	-	-	-	0.00926355	0.00573748
Unidentified sp. 3993_1811	Basidiomycota	FJ820572	712/715	99	-	-	-	-	-	-	-	0.0114351	-	0.07768	-	0.0123514	0.00573748
Unidentified sp. 3993_1832	Basidiomycota	MF319072	581/705	82	-	-	-	-	-	-	-	-	-	0.103573	-	0.0123514	0.00573748
Unidentified sp. 3993_1835	Ascomycota	HM069420	522/522	100	-	-	-	-	0.0159591	0.0251225	-	-	-	-	0.00535733	0.0061757	0.00573748
Unidentified sp. 3993_1858	Basidiomycota	MF971579	168/198	85	-	0.0465983	-	0.0265781	-	-	-	-	-	-	-	0.0123514	0.00573748
Unidentified sp. 3993_1887	Basidiomycota	KY687543	301/326	92	-	-	-	-	-	-	-	0.0457404	-	-	-	0.0123514	0.00573748
Unidentified sp. 3993_1890	Basidiomycota	HQ446006	139/150	93	-	0.0232992	-	0.0265781	-	-	-	-	-	0.0258933	-	0.0123514	0.00573748
Unidentified sp. 3993_1903	Chytridiomycota	MF483892	329/330	99	0.0143287	0.0232992	-	-	-	-	-	0.0114351	-	0.0258933	-	0.00926355	0.00573748
Unidentified sp. 3993_1917	Basidiomycota	JN032549	560/594	94	-	-	-	0.0531561	-	-	-	-	-	-	-	0.0123514	0.00573748
Unidentified sp. 3993_1927	Ascomycota	AM902047	585/586	99	-	-	-	0.0531561	-	-	-	-	-	-	-	0.0123514	0.00573748
Unidentified sp. 3993_1937	Basidiomycota	MF971580	156/177	88	0.0143287	0.0232992	0.0381679	-	-	-	-	-	0.0303859	-	0.008036	-	0.00573748
Unidentified sp. 3993_1948	Basidiomycota	KX221873	431/492	88	-	-	-	-	-	0.0502449	-	-	-	-	-	0.0123514	0.00573748
Unidentified sp. 3993_1956	Basidiomycota	GU187523	653/739	88	-	-	-	0.013289	-	0.0376837	-	-	-	-	-	0.0123514	0.00573748
Unidentified sp. 3993_1957	Mucoromycota	KU141389	406/408	99	-	0.0698975	-	0.013289	-	-	-	-	-	-	-	0.0123514	0.00573748
Unidentified sp. 3993_1972	Basidiomycota	MF482553	356/356	100	-	0.0232992	-	-	-	0.0125612	0.00839631	-	-	-	-	0.0061757	0.00430311
Unidentified sp. 3993_1973	Ascomycota	MH267972	509/556	92	-	-	-	-	-	0.0502449	-	-	-	-	-	0.0123514	0.00573748
Unidentified sp. 3993_1975	Mucoromycota	FJ553545	626/628	99	-	-	-	-	-	-	-	0.0457404	-	-	-	0.0123514	0.00573748
Unidentified sp. 3993_1985	Mucoromycota	GU928714	87/90	97	-	0.0232992	-	0.013289	-	-	0.00839631	0.0114351	-	-	-	0.00926355	0.00573748
Unidentified sp. 3993_1994	Ascomycota	HQ607791	541/587	92	-	-	-	-	-	-	0.00839631	0.0114351	-	0.0517866	-	0.00926355	0.00573748
Unidentified sp. 3993_2000	Ascomycota	KR093870	533/577	92	-	0.0465983	-	0.0265781	-	-	-	-	-	-	-	0.0123514	0.00573748
Unidentified sp. 3993_2012	Oomycota	KJ716873	721/862	84	-	-	-	-	-	-	0.00839631	-	-	0.07768	-	0.00926355	0.00573748
Unidentified sp. 3993_2028	Basidiomycota	MH240705	345/409	84	-	-	-	0.0265781	-	-	0.00839631	0.0114351	-	-	-	0.00926355	0.00573748
Unidentified sp. 3993_2057	Ascomycota	GU054285	562/563	99	-	-	-	-	-	-	0.0335852	-	-	-	0.0107147	-	0.00573748
Unidentified sp. 3993_2069	Ascomycota	GU174368	484/535	90	-	-	-	-	-	0.0125612	0.00839631	0.0228702	-	-	-	0.00926355	0.00573748
Unidentified sp. 3993_2073	Basidiomycota	KU062614	300/310	97	0.0286574	-	-	-	-	-	-	0.0228702	-	-	0.00535733	0.0061757	0.00573748
Unidentified sp. 3993_2092	Basidiomycota	DQ365645	595/631	94	-	-	-	-	0.0319183	-	-	-	-	-	0.0107147	-	0.00573748
Unidentified sp. 3993_2096	Zoopagomycota	JX898624	159/175	91	-	0.0232992	-	0.0265781	-	0.0125612	-	-	-	-	-	0.0123514	0.00573748
Unidentified sp. 3993_2114	Basidiomycota	MF481239	448/451	99	-	0.0232992	-	0.013289	-	-	0.00839631	0.0114351	-	-	-	0.00926355	0.00573748
Unidentified sp. 3993_2118	Ascomycota	KX220590	275/313	88	0.0143287	-	-	-	-	0.0125612	-	-	-	0.0517866	-	0.00926355	0.00573748
Unidentified sp. 3993_2121	Basidiomycota	MF971579	163/178	92	-	-	-	-	-	-	-	-	-	0.103573	-	0.0123514	0.00573748
Unidentified sp. 3993_2139	Basidiomycota	EU490160	141/173	82	-	-	-	-	0.00797957	0.0125612	0.00839631	0.0114351	-	-	0.00535733	0.0061757	0.00573748
Unidentified sp. 3993_2155	Basidiomycota	HQ446006	164/184	89	-	-	-	-	-	-	0.00839631	-	0.0607718	0.0258933	0.008036	-	0.00573748
Unidentified sp. 3993_2164	Basidiomycota	MF971579	155/177	88	0.0143287	-	-	0.0398671	-	-	-	-	-	-	-	0.00926355	0.00573748
Unidentified sp. 3993_2166	Ascomycota	KT334710	449/451	99	-	-	0.0381679	-	-	-	0.00839631	-	0.0303859	-	0.008036	-	0.00430311
Unidentified sp. 3993_2168	Zoopagomycota	KT957801	142/163	87	-	-	-	-	-	-	0.0251889	-	-	-	0.008036	-	0.00430311
Unidentified sp. 3993_2171	Ascomycota	KF359644	522/553	94	-	-	-	-	-	0.0125612	0.00839631	-	-	0.0517866	-	0.00926355	0.00573748
Unidentified sp. 3993_2176	Basidiomycota	HQ446006	140/153	92	0.0143287	-	-	-	-	0.0125612	-	-	-	0.0517866	-	0.00926355	0.00573748
Unidentified sp. 3993_2182	Ascomycota	GU083313	502/527	95	-	-	-	-	-	0.0376837	-	-	-	0.0258933	-	0.0123514	0.00573748
Unidentified sp. 3993_2195	Ascomycota	MF571461	425/434	98	-	-	-	-	0.0159591	-	0.00839631	-	-	-	0.008036	-	0.00430311
Unidentified sp. 3993_2197	Basidiomycota	KF800150	611/611	100	-	-	-	0.0265781	-	-	0.00839631	-	0.0303859	-	0.00535733	0.0061757	0.00573748
Unidentified sp. 3993_2198	Ascomycota	KC965569	584/615	95	-	0.0232992	-	0.013289	-	-	0.00839631	0.0114351	-	-	-	0.00926355	0.00573748
Unidentified sp. 3993_2228	Basidiomycota	JQ666594	600/663	90	-	-	-	-	-	-	0.00839631	0.0228702	-	0.0258933	-	0.00926355	0.00573748
Unidentified sp. 3993_2250	Zoopagomycota	MH858418	160/188	85	-	-	-	-	-	-	0.00839631	-	-	0.0517866	-	0.0061757	0.00430311
Unidentified sp. 3993_2253	Basidiomycota	MG827718	366/374	98	0.0143287	0.0232992	-	0.013289	-	0.0125612	-	-	-	-	-	0.00926355	0.00573748
Unidentified sp. 3993_2273	Zoopagomycota	MG433718	290/306	95	-	-	-	-	-	0.0125612	0.0167926	0.0114351	-	-	0.00535733	0.0061757	0.00573748
Unidentified sp. 3993_2274	Ascomycota	KF617778	502/511	98	-	-	-	0.013289	-	0.0251225	-	-	-	0.0258933	-	0.0123514	0.00573748
Unidentified sp. 3993_2289	Mucoromycota	FN610984	684/688	99	-	-	-	-	-	0.0251225	0.00839631	0.0114351	-	-	-	0.00926355	0.00573748
Unidentified sp. 3993_2301	Mucoromycota	KY687632	625/632	99	0.0143287	-	-	0.0265781	-	0.0125612	-	-	-	-	-	0.00926355	0.00573748
Unidentified sp. 3993_2325	Ascomycota	HQ022030	592/596	99	-	-	-	0.0265781	-	0.0125612	-	0.0114351	-	-	-	0.0123514	0.00573748
Unidentified sp. 3993_2337	Basidiomycota	EU490018	643/714	90	-	-	0.0381679	-	0.00797957	-	0.00839631	0.0114351	-	-	0.008036	-	0.00573748
Unidentified sp. 3993_2382	Ascomycota	GU174276	505/531	95	-	-	-	-	0.00797957	-	-	0.0343053	-	-	-	0.00926355	0.00573748
Unidentified sp. 3993_2407	Ascomycota	MF971987	635/710	89	0.0143287	0.0232992	-	0.0265781	-	-	-	-	-	-	-	0.00926355	0.00573748
Unidentified sp. 3993_2460	Chytridiomycota	GU566228	478/481	99	0.0286574	-	-	-	-	-	-	0.0228702	-	-	0.00535733	0.0061757	0.00573748
Unidentified sp. 3993_2478	Basidiomycota	FJ903378	580/585	99	0.0286574	-	-	-	-	-	-	0.0228702	-	-	0.00535733	0.0061757	0.00573748
Unidentified sp. 3993_2526	Basidiomycota	AM711494	795/855	93	-	0.0232992	-	-	-	0.0125612	0.00839631	0.0114351	-	-	-	0.00926355	0.00573748
Unidentified sp. 3993_2532	Ascomycota	FJ378849	440/474	93	0.0143287	-	-	-	-	0.0376837	-	-	-	-	-	0.00926355	0.00573748
Unidentified sp. 3993_2566	Basidiomycota	KX213741	338/339	99	-	-	-	-	-	-	0.0167926	-	-	-	0.00535733	-	0.00286874
Unidentified sp. 3993_2623	Mucoromycota	KX194136	244/246	99	-	-	-	-	0.0239387	-	0.00839631	-	-	-	0.0107147	-	0.00573748
Unidentified sp. 3993_2626	Ascomycota	GU174363	551/557	99	0.0143287	-	-	-	0.0159591	0.0125612	-	-	-	-	0.008036	-	0.00573748
Unidentified sp. 3993_2682	Ascomycota	MF782812	565/566	99	-	0.0232992	-	0.0265781	-	0.0125612	-	-	-	-	-	0.0123514	0.00573748
Unidentified sp. 3993_2692	Ascomycota	JX984769	508/532	95	0.0286574	-	-	-	-	-	-	0.0228702	-	-	0.00535733	0.0061757	0.00573748
Unidentified sp. 3993_2738	Ascomycota	MF485990	404/438	92	0.0286574	-	-	-	-	0.0251225	-	-	-	-	0.00535733	0.0061757	0.00573748
Unidentified sp. 3993_2755	Ascomycota	LT821517	1416/1549	91	0.0143287	-	-	0.013289	0.0159591	-	-	-	-	-	0.008036	-	0.00573748
Unidentified sp. 3993_2763	Chytridiomycota	JQ666698	524/581	90	0.0286574	-	-	-	-	-	-	0.0228702	-	-	0.00535733	0.0061757	0.00573748
Unidentified sp. 3993_2766	Ascomycota	MG190413	759/825	92	0.0286574	-	-	0.0265781	-	-	-	-	-	-	0.00535733	0.0061757	0.00573748
Unidentified sp. 3993_2780	Basidiomycota	KX223173	242/243	99	-	-	-	-	-	-	0.0167926	-	-	-	0.00535733	-	0.00286874
Unidentified sp. 3993_2804	Basidiomycota	KU747676	120/144	83	0.0143287	-	0.0381679	0.013289	0.00797957	-	-	-	-	-	0.008036	-	0.00573748
Unidentified sp. 3993_2850	Ascomycota	KC916728	575/636	90	0.0143287	-	-	-	-	-	-	0.0343053	-	-	-	0.00926355	0.00573748
Unidentified sp. 3993_2866	Ascomycota	HG937095	531/605	88	0.0286574	-	-	-	-	0.0251225	-	-	-	-	0.00535733	0.0061757	0.00573748
Unidentified sp. 3993_2867	Basidiomycota	EU517015	551/566	97	0.0286574	-	-	-	-	-	-	0.0228702	-	-	0.00535733	0.0061757	0.00573748
Unidentified sp. 3993_2878	Ascomycota	MH550484	563/564	99	0.0143287	-	-	0.013289	-	-	0.00839631	0.0114351	-	-	0.00535733	0.0061757	0.00573748
Unidentified sp. 3993_2933	Zoopagomycota	MF971300	137/151	91	-	-	-	0.013289	-	-	0.0167926	0.0114351	-	-	0.00535733	0.0061757	0.00573748
Unidentified sp. 3993_2980	Ascomycota	FN391375	533/621	86	0.0143287	-	-	-	-	0.0125612	-	0.0114351	-	0.0258933	-	0.00926355	0.00573748
Unidentified sp. 3993_3016	Basidiomycota	FJ553238	610/611	99	-	-	-	-	-	-	0.0167926	-	-	-	0.00535733	-	0.00286874
Unidentified sp. 3993_3034	Basidiomycota	MF971580	126/135	93	0.0143287	0.0232992	-	0.013289	-	0.0125612	-	-	-	-	-	0.00926355	0.00573748
Unidentified sp. 3993_3048	Mucoromycota	MF482037	367/368	99	-	0.0232992	-	-	-	0.0125612	0.00839631	0.0114351	-	-	-	0.00926355	0.00573748
Unidentified sp. 3993_3059	Ascomycota	MF487063	355/360	99	0.0286574	-	-	-	-	0.0251225	-	-	-	-	0.00535733	0.0061757	0.00573748
Unidentified sp. 3993_3067	Mucoromycota	MF486998	298/306	97	0.0286574	-	-	-	-	-	-	0.0228702	-	-	0.00535733	0.0061757	0.00573748
Unidentified sp. 3993_3093	Ascomycota	HG936998	567/586	97	0.0286574	-	-	-	-	0.0251225	-	-	-	-	0.00535733	0.0061757	0.00573748
Unidentified sp. 3993_3108	Basidiomycota	HM240101	159/168	95	0.0286574	-	-	-	-	-	-	0.0228702	-	-	0.00535733	0.0061757	0.00573748
Unidentified sp. 3993_3131	Ascomycota	MF570580	332/337	99	0.0286574	-	-	-	-	-	-	0.0228702	-	-	0.00535733	0.0061757	0.00573748
Unidentified sp. 3993_3247	Ascomycota	MF971574	549/590	93	0.0286574	-	-	-	-	-	-	0.0228702	-	-	0.00535733	0.0061757	0.00573748
Unidentified sp. 3993_3310	Ascomycota	FR682335	586/603	97	-	-	-	-	-	-	0.0167926	0.0228702	-	-	0.00535733	0.0061757	0.00573748
Unidentified sp. 3993_3387	Ascomycota	MK312611	71/77	92	0.0143287	-	-	-	-	-	0.00839631	0.0228702	-	-	0.00535733	0.0061757	0.00573748
Unidentified sp. 3993_3401	Ascomycota	DQ420735	543/588	92	0.0286574	-	-	0.0265781	-	-	-	-	-	-	0.00535733	0.0061757	0.00573748
Unidentified sp. 3993_3456	Ascomycota	JX338184	462/494	94	0.0286574	-	-	-	-	-	-	0.0228702	-	-	0.00535733	0.0061757	0.00573748
Unidentified sp. 3993_3517	Ascomycota	KX113730	112/125	90	0.0286574	-	-	-	-	-	-	0.0228702	-	-	0.00535733	0.0061757	0.00573748
Unidentified sp. 3993_649	Ascomycota	KF297249	522/545	96	-	0.0232992	-	0.0398671	-	-	-	-	-	-	-	0.0123514	0.00573748
Ustilago filiformis	Basidiomycota	MH855347	741/744	99	-	-	-	-	0.0319183	-	-	-	-	-	0.0107147	-	0.00573748
Venturia sp. 3993_2340	Ascomycota	EU035459	525/551	95	-	-	-	-	0.00797957	-	-	0.0343053	-	-	-	0.00926355	0.00573748
Verticillium biguttatum	Ascomycota	MH397638	519/520	99	0.0286574	-	-	-	-	-	-	0.0228702	-	-	0.00535733	0.0061757	0.00573748
Wardomyces inflatus	Ascomycota	MF782730	600/601	99	-	0.0465983	-	-	-	0.0251225	-	-	-	-	-	0.0123514	0.00573748
Wilcoxina sp. 3993_1819	Ascomycota	MG597482	243/243	100	-	-	-	-	0.0319183	-	-	-	-	-	0.0107147	-	0.00573748
Helotiales sp. 3993_1976	Ascomycota	GU055633	569/571	99	-	-	-	0.013289	-	0.0125612	-	-	0.0303859	-	-	0.0061757	0.00430311
Helotiales sp. 3993_2135	Ascomycota	HG936426	546/550	99	-	-	-	-	-	-	-	0.0343053	-	-	-	0.00926355	0.00430311
Absidia glauca	Mucoromycota	AY944881	636/640	99	0.0143287	-	-	-	0.00797957	0.0125612	-	-	-	-	0.00535733	-	0.00430311
Amanita sp. 3993_2212	Basidiomycota	KU924292	673/676	99	-	-	-	0.013289	0.0159591	-	-	-	-	-	0.00535733	-	0.00430311
Amniculicola lignicola	Ascomycota	NR159633	497/523	95	-	-	0.0381679	-	-	0.0125612	-	-	-	0.0258933	-	0.0061757	0.00430311
Ampulloclitocybe clavipes	Basidiomycota	KM406969	904/913	99	0.0143287	-	-	0.013289	-	0.0125612	-	-	-	-	-	0.0061757	0.00430311
Antrodiella romellii	Basidiomycota	JQ673144	637/640	99	-	-	-	0.0398671	-	-	-	-	-	-	-	0.00926355	0.00430311
Aspergillus chevalieri	Ascomycota	MK461079	549/549	100	-	-	-	0.0265781	-	-	-	-	0.0303859	-	-	0.0061757	0.00430311
Barnettozyma sp. 3993_2859	Ascomycota	NR153632	385/407	95	-	-	-	-	0.00797957	0.0251225	-	-	-	-	-	0.0061757	0.00430311
Cercospora dichondrae	Ascomycota	MK039698	529/532	99	-	-	-	-	-	-	-	0.0228702	0.0303859	-	-	0.0061757	0.00430311
Chalara sp. 3993_1514	Ascomycota	HG936246	561/565	99	-	-	-	0.013289	-	-	-	0.0114351	-	0.0258933	-	0.00926355	0.00430311
Cladophialophora sp. 3993_1886	Ascomycota	MK272958	694/706	98	-	-	-	-	-	-	-	0.0343053	-	-	-	0.00926355	0.00430311
Conioscypha pleiomorpha	Ascomycota	LR025182	567/570	99	-	0.0698975	-	-	-	-	-	-	-	-	-	0.00926355	0.00430311
Conlarium sp. 3993_2137	Ascomycota	MF083157	486/490	99	0.0143287	-	-	0.0265781	-	-	-	-	-	-	-	0.0061757	0.00430311
Cryptococcus sp. 3993_2086	Basidiomycota	MK131654	505/511	99	-	-	-	-	-	0.0125612	-	0.0228702	-	-	-	0.00926355	0.00430311
Curvibasidium cygneicollum	Basidiomycota	KY102972	602/606	99	-	0.0232992	-	-	-	0.0125612	0.00839631	-	-	-	-	0.0061757	0.00430311
Diaporthe columnaris	Ascomycota	KC145883	569/569	100	-	-	0.0381679	-	-	0.0251225	-	-	-	-	-	0.0061757	0.00430311
Disporotrichum dimorphosporum	Basidiomycota	MH859776	686/690	99	-	-	-	-	-	0.0125612	0.00839631	0.0114351	-	-	-	0.0061757	0.00430311
Dissoconium dekkeri	Ascomycota	EU301075	556/562	99	-	-	-	-	-	-	0.00839631	-	0.0303859	-	0.00535733	-	0.00286874
Exserohilum pedicellatum	Ascomycota	LT837452	575/575	100	-	0.0232992	-	-	-	-	-	0.0114351	-	0.0258933	-	0.00926355	0.00430311
Fusarium oxysporum	Ascomycota	KM980093	560/562	99	-	0.0232992	-	-	-	-	-	0.0228702	-	-	-	0.00926355	0.00430311
Geotrichum sp. 3993_2335	Ascomycota	JQ291803	346/357	97	-	-	-	-	-	0.0376837	-	-	-	-	-	0.00926355	0.00430311
Gymnoascus sp. 3993_3477	Ascomycota	JX270453	602/603	99	-	-	-	-	-	-	0.00839631	-	-	0.0517866	-	0.0061757	0.00430311
Handkea utriformis	Basidiomycota	EU833659	734/735	99	0.0143287	-	-	0.013289	-	0.0125612	-	-	-	-	-	0.0061757	0.00430311
Helicosporium indicum	Ascomycota	AY916477	573/612	94	-	-	-	0.013289	-	-	-	-	-	0.0517866	-	0.00926355	0.00430311
Helotiales sp. 3993_3234	Ascomycota	MF494624	521/542	96	-	0.0232992	-	-	-	-	0.00839631	0.0114351	-	-	-	0.0061757	0.00430311
Helvella crispa	Ascomycota	KX449452	547/552	99	-	-	-	-	-	-	0.0251889	-	-	-	0.008036	-	0.00430311
Hyaloperonospora parasitica	Oomycota	MF784706	1126/1143	99	-	-	-	0.0265781	-	-	-	-	0.0303859	-	-	0.0061757	0.00430311
Hymenoscyphus sp. 3993_2123	Ascomycota	FJ378854	533/549	97	-	-	-	-	-	-	-	-	0.0607718	0.0258933	0.00535733	-	0.00430311
Hohenbuehelia petaloides	Basidiomycota	KY679142	685/686	99	-	-	-	0.0398671	-	-	-	-	-	-	-	0.00926355	0.00430311
Kochiomyces sp. 3993_1863	Chytridiomycota	GQ499377	761/800	95	-	-	-	-	0.0239387	-	-	-	-	-	0.008036	-	0.00430311
Krasilnikovozyma sp. 3993_2687	Basidiomycota	MH697757	577/599	96	-	0.0232992	0.0381679	-	-	-	-	0.0114351	-	-	-	0.0061757	0.00430311
Laccaria macrocystidia	Basidiomycota	KM067856	685/688	99	-	-	-	-	-	-	-	-	0.0911577	-	0.008036	-	0.00430311
Lecanoromycetes sp. 3993_3236	Ascomycota	MF486474	257/267	96	-	-	0.0381679	-	0.0159591	-	-	-	-	-	0.008036	-	0.00430311
Lepiota coloratipes	Basidiomycota	KC900376	728/731	99	-	-	-	0.0265781	-	-	-	0.0114351	-	-	-	0.00926355	0.00430311
Leptodiscella sp. 3993_2194	Ascomycota	LR025180	536/566	95	-	-	0.0381679	0.013289	-	0.0125612	-	-	-	-	-	0.0061757	0.00430311
Lomentospora prolificans	Ascomycota	MG735730	577/579	99	0.0143287	-	-	-	-	0.0125612	-	0.0114351	-	-	-	0.0061757	0.00430311
Macalpinomyces neglectus	Basidiomycota	AY740056	603/608	99	-	-	-	-	0.00797957	-	-	0.0114351	-	0.0258933	-	0.0061757	0.00430311
Mollisia sp. 3993_2035	Ascomycota	MG195511	556/564	99	-	-	-	0.0398671	-	-	-	-	-	-	-	0.00926355	0.00430311
Morchella importuna	Ascomycota	MH982735	692/697	99	-	-	-	0.0265781	-	-	0.00839631	-	-	-	-	0.0061757	0.00430311
Mortierella cystojenkinii	Mucoromycota	MH859910	621/628	99	-	-	-	-	0.0159591	0.0125612	-	-	-	-	0.00535733	-	0.00430311
Mortierellales sp. 3993_2473	Mucoromycota	EF031103	638/638	100	0.0143287	-	-	0.013289	-	0.0125612	-	-	-	-	-	0.0061757	0.00430311
Mucoromycotina sp.	Mucoromycota	LC189046	518/553	94	-	0.0232992	-	0.0265781	-	-	-	-	-	-	-	0.00926355	0.00430311
Nadsonia starkeyi-henricii	Ascomycota	MG938353	564/567	99	-	0.0232992	-	-	0.00797957	-	-	0.0114351	-	-	-	0.0061757	0.00430311
Nectria sp. 3993_3522	Ascomycota	MK367540	261/261	100	0.0143287	-	-	-	-	0.0125612	-	-	-	0.0258933	-	0.0061757	0.00430311
Oidiodendron sp. 3993_1545	Ascomycota	KY305035	515/541	95	-	0.0232992	-	-	0.00797957	-	0.00839631	-	-	-	0.00535733	-	0.00430311
Oligoporus balsameus	Basidiomycota	KC585358	646/648	99	-	0.0465983	-	0.013289	-	-	-	-	-	-	-	0.00926355	0.00430311
Oligoporus sp. 3993_3230	Basidiomycota	KX845208	299/313	96	-	-	-	-	-	-	0.00839631	0.0114351	-	0.0258933	-	0.0061757	0.00430311
Peziza sp. 3993_3149	Ascomycota	HG936850	579/602	96	-	0.0698975	-	-	-	-	-	-	-	-	-	0.00926355	0.00430311
Phialocephala cladophialophoroides	Ascomycota	KY798313	819/831	99	-	-	-	-	-	-	-	0.0343053	-	-	-	0.00926355	0.00430311
Phialocephala sp. 3993_1523	Ascomycota	FJ378719	854/860	99	0.0143287	-	-	-	-	-	0.00839631	0.0114351	-	-	0.00535733	-	0.00430311
Phytopythium boreale	Oomycota	AY598662	858/870	99	-	-	-	-	-	0.0376837	-	-	-	-	-	0.00926355	0.00430311
Phytopythium litorale	Oomycota	HQ643386	967/974	99	-	-	0.114504	-	-	-	-	-	-	-	0.008036	-	0.00430311
Pholiota sp. 3993_2242	Basidiomycota	FJ810180	667/679	97	0.0286574	-	-	0.013289	-	-	-	-	-	-	0.00535733	-	0.00430311
Pythium camurandrum	Oomycota	KU210729	967/995	97	-	0.0232992	-	0.0265781	-	-	-	-	-	-	-	0.00926355	0.00430311
Pythium nunn	Oomycota	AY598709	953/969	98	-	-	-	-	-	-	-	0.0114351	0.0303859	0.0258933	-	0.0061757	0.00430311
Pythium rostratum	Oomycota	AY598696	1017/1060	96	-	-	-	0.0265781	-	-	-	-	-	0.0258933	-	0.00926355	0.00430311
Pleurotus pulmonarius	Basidiomycota	MH395979	664/665	99	-	-	-	0.013289	0.0159591	-	-	-	-	-	0.00535733	-	0.00430311
Pluteus cervinus	Basidiomycota	KJ009784	676/678	99	-	-	-	-	-	0.0251225	-	0.0114351	-	-	-	0.00926355	0.00430311
Pochonia chlamydosporia	Ascomycota	AB100362	606/606	100	-	-	-	-	-	0.0125612	0.00839631	-	-	0.0258933	-	0.0061757	0.00430311
Postia guttulata	Basidiomycota	KC585360	601/636	94	-	-	-	-	-	-	-	-	-	0.07768	-	0.00926355	0.00430311
Psathyrella pyrotricha	Basidiomycota	FJ481046	685/694	99	-	-	-	0.0265781	-	-	-	-	-	0.0258933	-	0.00926355	0.00430311
Psathyrella tenuicula	Basidiomycota	DQ389706	680/684	99	0.0143287	-	-	-	0.00797957	-	-	0.0114351	-	-	0.00535733	-	0.00430311
Pseudodictyosporium wauense	Ascomycota	MH864014	574/574	100	-	-	-	0.0265781	-	0.0125612	-	-	-	-	-	0.00926355	0.00430311
Pseudogymnoascus sp. 3993_2708	Ascomycota	MK163848	831/850	98	-	-	-	0.013289	-	-	0.00839631	0.0114351	-	-	-	0.0061757	0.00430311
Pseudogymnoascus destructans	Ascomycota	HE588133	964/975	99	-	0.0698975	-	-	-	-	-	-	-	-	-	0.00926355	0.00430311
Ramularia endophylla	Ascomycota	KP894234	529/529	100	-	-	-	0.013289	-	-	-	-	-	0.0517866	-	0.00926355	0.00430311
Rhizophlyctis rosea	Chytridiomycota	EU379209	602/608	99	-	0.0465983	-	-	-	-	-	-	-	0.0258933	-	0.00926355	0.00430311
Rugosomyces carneus	Basidiomycota	KP192572	711/711	100	0.0143287	-	-	-	0.00797957	-	0.00839631	-	-	-	0.008036	-	0.00430311
Scedosporium apiospermum (Pseudallescheria apiosperma)	Ascomycota	MK053579	278/280	99	0.0143287	-	-	-	-	0.0125612	-	0.0114351	-	-	-	0.0061757	0.00430311
Sydowia polyspora	Ascomycota	KY246318	581/585	99	-	-	0.0381679	-	-	0.0125612	-	0.0114351	-	-	-	0.0061757	0.00430311
Siepmannia pineti	Mucoromycota	AJ748134	635/673	94	-	-	-	-	-	0.0376837	-	-	-	-	-	0.00926355	0.00430311
Siepmannia sp. 3993_2296	Mucoromycota	AJ748134	636/674	94	-	-	-	-	0.0239387	-	-	-	-	-	0.008036	-	0.00430311
Simocybe largispora	Basidiomycota	KY827309	638/666	96	-	-	-	-	-	-	-	-	-	0.07768	-	0.00926355	0.00430311
Syncephalis sp. 3993_2036	Zoopagomycota	KT601325	713/747	95	-	-	0.0381679	0.013289	-	-	-	-	0.0303859	-	0.00535733	-	0.00430311
Spizellomyces dolichospermus	Chytridiomycota	JN943813	697/700	99	-	0.0698975	-	-	-	-	-	-	-	-	-	0.00926355	0.00430311
Spizellomyces pseudodichotomus	Chytridiomycota	FJ827715	609/623	98	-	-	-	-	-	-	-	-	-	0.07768	-	0.00926355	0.00430311
Spizellomyces sp. 3993_2354	Chytridiomycota	FJ827730	717/730	98	-	-	-	-	-	-	-	-	-	0.07768	-	0.00926355	0.00430311
Stachybotrys chlorohalonata	Ascomycota	MG250466	577/577	100	-	-	-	-	-	-	0.00839631	-	-	0.0258933	-	-	0.00286874
Stilbella aciculosa	Basidiomycota	MH860661	572/573	99	0.0143287	0.0232992	-	-	-	-	0.00839631	-	-	-	0.00535733	-	0.00430311
Striatibotrys rhabdospora	Ascomycota	KU846765	578/578	100	-	-	-	-	0.00797957	0.0125612	-	-	-	0.0258933	-	0.0061757	0.00430311
Subulicystidium sp. 3993_3165	Basidiomycota	MH041554	624/644	97	0.0143287	-	-	-	-	-	-	0.0114351	-	0.0258933	-	0.0061757	0.00430311
Suillus luteus	Basidiomycota	MK424580	317/317	100	-	-	0.114504	-	-	-	-	-	-	-	0.008036	-	0.00430311
Trichoderma spinulosum	Ascomycota	MH856640	601/622	97	0.0143287	-	-	0.013289	-	0.0125612	-	-	-	-	-	0.0061757	0.00430311
Trichoderma virens	Ascomycota	MF408783	537/538	99	-	-	-	-	0.00797957	0.0125612	-	-	-	0.0258933	-	0.0061757	0.00430311
Unidentified sp. 3993_1322	Basidiomycota	HE605284	148/160	93	-	0.0465983	-	0.013289	-	-	-	-	-	-	-	0.00926355	0.00430311
Unidentified sp. 3993_1329	Basidiomycota	HQ446006	146/161	91	-	-	-	-	-	0.0125612	0.00839631	-	-	0.0258933	-	0.0061757	0.00430311
Unidentified sp. 3993_1548	Basidiomycota	MF487406	227/234	97	-	-	-	-	0.0239387	-	-	-	-	-	0.008036	-	0.00430311
Unidentified sp. 3993_1598	Ascomycota	JF433024	635/654	97	-	0.0698975	-	-	-	-	-	-	-	-	-	0.00926355	0.00430311
Unidentified sp. 3993_1753	Basidiomycota	KF297135	633/649	98	-	-	0.0763359	-	0.00797957	-	-	-	-	-	0.008036	-	0.00430311
Unidentified sp. 3993_1768	Ascomycota	KY687563	523/528	99	-	-	-	-	0.0159591	0.0125612	-	-	-	-	0.00535733	-	0.00430311
Unidentified sp. 3993_1799	Ascomycota	KX220241	425/429	99	-	0.0232992	-	0.013289	-	0.0125612	-	-	-	-	-	0.00926355	0.00430311
Unidentified sp. 3993_1815	Basidiomycota	JN032549	545/603	90	-	0.0465983	-	-	-	-	-	-	-	0.0258933	-	0.00926355	0.00430311
Unidentified sp. 3993_1829	Mucoromycota	MF481308	465/478	97	-	0.0698975	-	-	-	-	-	-	-	-	-	0.00926355	0.00430311
Unidentified sp. 3993_1845	Basidiomycota	KC966121	592/614	96	-	-	-	-	-	-	0.0251889	-	-	-	0.008036	-	0.00430311
Unidentified sp. 3993_1847	Basidiomycota	HE605284	143/163	88	-	-	-	-	-	-	0.00839631	0.0114351	0.0303859	-	0.00535733	-	0.00430311
Unidentified sp. 3993_1852	Basidiomycota	MF971376	573/589	97	0.0429861	-	-	-	-	-	-	-	-	-	0.008036	-	0.00430311
Unidentified sp. 3993_1853	Ascomycota	KF800300	528/543	97	-	-	0.114504	-	-	-	-	-	-	-	0.008036	-	0.00430311
Unidentified sp. 3993_1855	Basidiomycota	KP891051	260/261	99	0.0143287	-	-	-	0.0159591	-	-	-	-	-	0.008036	-	0.00430311
Unidentified sp. 3993_1871	Ascomycota	JX042993	458/461	99	-	-	-	0.013289	-	-	-	-	-	0.0517866	-	0.00926355	0.00430311
Unidentified sp. 3993_1872	Mucoromycota	AM711494	749/891	84	-	-	-	0.013289	-	-	-	0.0228702	-	-	-	0.00926355	0.00430311
Unidentified sp. 3993_1878	Basidiomycota	HM069474	535/623	86	-	-	-	-	-	0.0125612	0.0167926	-	-	-	0.00535733	-	0.00430311
Unidentified sp. 3993_1892	Ascomycota	MH979272	563/624	90	-	0.0232992	-	0.013289	-	-	-	-	-	0.0258933	-	0.00926355	0.00430311
Unidentified sp. 3993_1895	Ascomycota	MG433512	54/55	98	-	-	-	-	0.00797957	0.0125612	-	-	0.0303859	-	0.00535733	-	0.00430311
Unidentified sp. 3993_1896	Chytridiomycota	AM260851	460/521	88	-	-	-	-	-	-	-	0.0343053	-	-	-	0.00926355	0.00430311
Unidentified sp. 3993_1900	Basidiomycota	AM902088	932/938	99	-	-	-	0.0265781	-	0.0125612	-	-	-	-	-	0.00926355	0.00430311
Unidentified sp. 3993_1906	Basidiomycota	KU559727	511/516	99	-	-	-	0.0398671	-	-	-	-	-	-	-	0.00926355	0.00430311
Unidentified sp. 3993_1910	Basidiomycota	KU559821	456/501	91	-	-	-	0.0398671	-	-	-	-	-	-	-	0.00926355	0.00430311
Unidentified sp. 3993_1911	Mucoromycota	MF483592	328/335	98	-	-	-	0.0398671	-	-	-	-	-	-	-	0.00926355	0.00430311
Unidentified sp. 3993_1914	Ascomycota	MF971667	127/152	84	-	0.0465983	-	0.013289	-	-	-	-	-	-	-	0.00926355	0.00430311
Unidentified sp. 3993_1915	Ascomycota	MK460826	490/493	99	0.0286574	0.0232992	-	-	-	-	-	-	-	-	0.00535733	-	0.00430311
Unidentified sp. 3993_1918	Oomycota	KJ716873	422/510	83	-	-	-	0.0265781	-	-	-	0.0114351	-	-	-	0.00926355	0.00430311
Unidentified sp. 3993_1920	Mucoromycota	MF482999	340/346	98	-	0.0465983	-	-	-	-	-	-	-	0.0258933	-	0.00926355	0.00430311
Unidentified sp. 3993_1926	Basidiomycota	GQ921830	835/840	99	-	0.0698975	-	-	-	-	-	-	-	-	-	0.00926355	0.00430311
Unidentified sp. 3993_1940	Chytridiomycota	KX193710	400/404	99	0.0143287	0.0232992	-	-	0.00797957	-	-	-	-	-	0.00535733	-	0.00430311
Unidentified sp. 3993_1944	Ascomycota	KF297077	533/544	98	-	-	-	0.013289	-	0.0251225	-	-	-	-	-	0.00926355	0.00430311
Unidentified sp. 3993_1955	Ascomycota	JQ666502	592/595	99	-	-	-	-	-	0.0376837	-	-	-	-	-	0.00926355	0.00430311
Unidentified sp. 3993_1958	Basidiomycota	KY687662	592/599	99	-	-	-	-	0.0239387	-	-	-	-	-	0.008036	-	0.00430311
Unidentified sp. 3993_1965	Ascomycota	MK312611	70/77	91	-	-	-	0.013289	-	0.0251225	-	-	-	-	-	0.00926355	0.00430311
Unidentified sp. 3993_1968	Oomycota	AY598657	932/934	99	-	-	0.114504	-	-	-	-	-	-	-	0.008036	-	0.00430311
Unidentified sp. 3993_1977	Basidiomycota	HE605284	180/190	95	-	-	-	0.013289	-	0.0251225	-	-	-	-	-	0.00926355	0.00430311
Unidentified sp. 3993_1979	Mucoromycota	MF483300	342/348	98	-	-	-	-	0.0239387	-	-	-	-	-	0.008036	-	0.00430311
Unidentified sp. 3993_1980	Oomycota	MF066364	342/418	82	-	0.0232992	-	-	0.00797957	-	-	0.0114351	-	-	-	0.0061757	0.00430311
Unidentified sp. 3993_1984	Mucoromycota	NR119539	540/581	93	-	-	-	-	0.00797957	-	0.0167926	-	-	-	0.008036	-	0.00430311
Unidentified sp. 3993_1989	Mucoromycota	KF618075	625/631	99	-	-	-	-	0.00797957	0.0251225	-	-	-	-	-	0.0061757	0.00430311
Unidentified sp. 3993_1990	Basidiomycota	MF569219	390/393	99	-	-	-	-	0.0239387	-	-	-	-	-	0.008036	-	0.00430311
Unidentified sp. 3993_1993	Ascomycota	EU807094	399/414	96	-	0.0232992	-	-	0.00797957	0.0125612	-	-	-	-	-	0.0061757	0.00430311
Unidentified sp. 3993_1995	Ascomycota	KU751873	503/506	99	-	-	-	0.0398671	-	-	-	-	-	-	-	0.00926355	0.00430311
Unidentified sp. 3993_1999	Ascomycota	DQ421250	525/537	98	-	-	-	-	-	-	0.00839631	-	-	0.0517866	-	0.0061757	0.00430311
Unidentified sp. 3993_2001	Ascomycota	KF618074	726/745	97	-	-	-	-	0.0239387	-	-	-	-	-	0.008036	-	0.00430311
Unidentified sp. 3993_2016	Ascomycota	AM260818	524/526	99	-	0.0465983	-	-	-	-	-	0.0114351	-	-	-	0.00926355	0.00430311
Unidentified sp. 3993_2029	Ascomycota	FJ626929	420/437	96	-	0.0232992	-	0.013289	-	-	-	0.0114351	-	-	-	0.00926355	0.00430311
Unidentified sp. 3993_2054	Ascomycota	MF482166	360/367	98	-	-	-	-	0.0159591	0.0125612	-	-	-	-	0.00535733	-	0.00430311
Unidentified sp. 3993_2058	Chytridiomycota	MF481233	420/421	99	-	-	-	-	-	-	-	0.0343053	-	-	-	0.00926355	0.00430311
Unidentified sp. 3993_2059	Mucoromycota	MF971530	265/306	87	-	-	-	-	0.00797957	-	-	0.0114351	-	0.0258933	-	0.0061757	0.00430311
Unidentified sp. 3993_2060	Basidiomycota	FN397399	631/650	97	-	-	-	-	-	-	0.00839631	-	-	0.0258933	-	-	0.00286874
Unidentified sp. 3993_2062	Basidiomycota	AJ408375	494/538	92	-	-	-	-	-	-	-	0.0343053	-	-	-	0.00926355	0.00430311
Unidentified sp. 3993_2071	Basidiomycota	MF976063	541/615	88	-	-	-	-	-	-	-	-	0.0911577	-	0.008036	-	0.00430311
Unidentified sp. 3993_2076	Basidiomycota	EU292564	583/587	99	-	-	-	0.013289	0.00797957	-	0.00839631	-	-	-	0.00535733	-	0.00430311
Unidentified sp. 3993_2077	Chytridiomycota	MF481305	400/417	96	-	0.0698975	-	-	-	-	-	-	-	-	-	0.00926355	0.00430311
Unidentified sp. 3993_2078	Ascomycota	KF617761	599/604	99	-	-	-	-	-	0.0251225	-	-	-	0.0258933	-	0.00926355	0.00430311
Unidentified sp. 3993_2082	Mucoromycota	JQ666347	231/254	91	-	-	-	-	0.00797957	0.0125612	-	0.0114351	-	-	-	0.0061757	0.00430311
Unidentified sp. 3993_2089	Ascomycota	KJ834357	621/623	99	-	-	-	0.013289	-	0.0125612	-	0.0114351	-	-	-	0.00926355	0.00430311
Unidentified sp. 3993_2093	Ascomycota	KU556580	532/535	99	-	0.0232992	-	-	-	0.0125612	-	0.0114351	-	-	-	0.00926355	0.00430311
Unidentified sp. 3993_2097	Ascomycota	GU928714	92/96	96	-	-	-	0.013289	-	-	-	0.0114351	-	0.0258933	-	0.00926355	0.00430311
Unidentified sp. 3993_2100	Chytridiomycota	EU379224	534/598	89	-	-	-	-	-	-	-	0.0343053	-	-	-	0.00926355	0.00430311
Unidentified sp. 3993_2103	Ascomycota	KM068456	855/858	99	0.0143287	-	-	-	-	0.0125612	-	-	0.0303859	-	0.00535733	-	0.00430311
Unidentified sp. 3993_2111	Basidiomycota	HE605284	188/201	94	-	-	-	-	-	0.0125612	-	0.0228702	-	-	-	0.00926355	0.00430311
Unidentified sp. 3993_2117	Basidiomycota	EU490160	146/179	82	-	-	-	-	0.0159591	0.0125612	-	-	-	-	0.00535733	-	0.00430311
Unidentified sp. 3993_2119	Ascomycota	MF485332	337/340	99	-	-	-	-	-	-	-	0.0343053	-	-	-	0.00926355	0.00430311
Unidentified sp. 3993_2122	Basidiomycota	KU534752	703/820	86	-	0.0232992	-	0.0265781	-	-	-	-	-	-	-	0.00926355	0.00430311
Unidentified sp. 3993_2125	Ascomycota	KX611550	427/463	92	-	-	-	0.0398671	-	-	-	-	-	-	-	0.00926355	0.00430311
Unidentified sp. 3993_2136	Ascomycota	JQ272346	792/824	96	-	-	-	0.0265781	-	0.0125612	-	-	-	-	-	0.00926355	0.00430311
Unidentified sp. 3993_2142	Ascomycota	MH275087	117/139	84	-	0.0232992	-	0.0265781	-	-	-	-	-	-	-	0.00926355	0.00430311
Unidentified sp. 3993_2143	Basidiomycota	MF971579	173/196	88	-	-	-	-	-	-	-	-	-	0.07768	-	0.00926355	0.00430311
Unidentified sp. 3993_2147	Ascomycota	KX195667	434/457	95	-	-	-	-	-	-	-	-	-	0.07768	-	0.00926355	0.00430311
Unidentified sp. 3993_2149	Zoopagomycota	NR119555	163/167	98	-	-	-	-	-	0.0251225	-	-	-	0.0258933	-	0.00926355	0.00430311
Unidentified sp. 3993_2153	Ascomycota	KF800191	532/577	92	0.0429861	-	-	-	-	-	-	-	-	-	0.008036	-	0.00430311
Unidentified sp. 3993_2158	Entorrhizomycota	KP413071	473/587	81	-	-	-	-	-	0.0125612	0.00839631	0.0114351	-	-	-	0.0061757	0.00430311
Unidentified sp. 3993_2165	Ascomycota	KF527821	546/567	96	0.0429861	-	-	-	-	-	-	-	-	-	0.008036	-	0.00430311
Unidentified sp. 3993_2172	Basidiomycota	MF481720	446/459	97	-	-	-	0.0265781	-	0.0125612	-	-	-	-	-	0.00926355	0.00430311
Unidentified sp. 3993_2177	Ascomycota	KX222338	370/389	95	-	-	-	-	-	-	0.00839631	-	-	0.0258933	-	-	0.00286874
Unidentified sp. 3993_2178	Ascomycota	KF522313	895/1004	89	-	-	-	0.013289	-	-	-	-	-	0.0517866	-	0.00926355	0.00430311
Unidentified sp. 3993_2180	Ascomycota	KF800626	573/594	96	-	-	-	0.013289	-	-	-	0.0228702	-	-	-	0.00926355	0.00430311
Unidentified sp. 3993_2183	Mucoromycota	JQ218220	99/116	85	-	0.0465983	-	-	-	-	-	0.0114351	-	-	-	0.00926355	0.00430311
Unidentified sp. 3993_2187	Mucoromycota	MF481306	485/488	99	-	-	-	0.013289	-	-	-	-	-	0.0517866	-	0.00926355	0.00430311
Unidentified sp. 3993_2190	Ascomycota	KT957775	516/572	90	-	-	-	-	-	0.0125612	-	0.0228702	-	-	-	0.00926355	0.00430311
Unidentified sp. 3993_2193	Basidiomycota	HQ446006	158/172	92	-	-	-	-	-	0.0251225	-	-	-	0.0258933	-	0.00926355	0.00430311
Unidentified sp. 3993_2196	Basidiomycota	HQ446006	139/150	93	-	-	-	0.013289	-	0.0125612	-	-	-	0.0258933	-	0.00926355	0.00430311
Unidentified sp. 3993_2206	Basidiomycota	HE605249	324/383	85	-	0.0232992	-	-	-	0.0125612	-	0.0114351	-	-	-	0.00926355	0.00430311
Unidentified sp. 3993_2207	Ascomycota	MG417729	336/338	99	-	-	-	-	0.0239387	-	-	-	-	-	0.008036	-	0.00430311
Unidentified sp. 3993_2214	Ascomycota	JN889793	477/481	99	-	-	-	-	0.0239387	-	-	-	-	-	0.008036	-	0.00430311
Unidentified sp. 3993_2217	Ascomycota	MG433637	44/44	100	-	0.0232992	-	-	-	-	-	0.0114351	0.0303859	-	-	0.0061757	0.00430311
Unidentified sp. 3993_2232	Ascomycota	MH242591	518/561	92	-	0.0465983	-	0.013289	-	-	-	-	-	-	-	0.00926355	0.00430311
Unidentified sp. 3993_2234	Basidiomycota	MF483830	323/331	98	-	-	-	0.013289	-	-	-	-	-	0.0517866	-	0.00926355	0.00430311
Unidentified sp. 3993_2235	Ascomycota	HG935490	527/567	93	0.0429861	-	-	-	-	-	-	-	-	-	0.008036	-	0.00430311
Unidentified sp. 3993_2247	Ascomycota	FN397280	533/554	96	-	-	-	0.0265781	0.00797957	-	-	-	-	-	-	0.0061757	0.00430311
Unidentified sp. 3993_2251	Ascomycota	MF971667	145/163	89	-	-	-	-	0.00797957	-	-	0.0228702	-	-	-	0.0061757	0.00430311
Unidentified sp. 3993_2259	Ascomycota	KY321323	910/1034	88	-	-	-	-	-	-	0.0251889	-	-	-	0.008036	-	0.00430311
Unidentified sp. 3993_2261	Basidiomycota	MF484936	307/307	100	-	0.0465983	-	-	-	0.0125612	-	-	-	-	-	0.00926355	0.00430311
Unidentified sp. 3993_2262	Basidiomycota	AM901823	603/604	99	-	-	-	-	0.0159591	0.0125612	-	-	-	-	0.00535733	-	0.00430311
Unidentified sp. 3993_2266	Basidiomycota	MF971579	150/166	90	-	0.0465983	-	-	-	0.0125612	-	-	-	-	-	0.00926355	0.00430311
Unidentified sp. 3993_2270	Ascomycota	KU872827	111/131	85	-	-	-	-	-	-	-	-	-	0.07768	-	0.00926355	0.00430311
Unidentified sp. 3993_2271	Ascomycota	FJ552852	544/544	100	-	-	-	-	-	-	0.0167926	0.0114351	-	-	0.00535733	-	0.00430311
Unidentified sp. 3993_2277	Chytridiomycota	MF482830	347/349	99	-	-	0.0381679	-	0.00797957	0.0125612	-	-	-	-	0.00535733	-	0.00430311
Unidentified sp. 3993_2286	Mucoromycota	AM384935	151/156	97	-	0.0698975	-	-	-	-	-	-	-	-	-	0.00926355	0.00430311
Unidentified sp. 3993_2287	Ascomycota	HM037646	591/594	99	-	-	-	-	0.0159591	-	0.00839631	-	-	-	0.008036	-	0.00430311
Unidentified sp. 3993_2288	Ascomycota	HF947040	532/546	97	-	-	-	-	-	0.0376837	-	-	-	-	-	0.00926355	0.00430311
Unidentified sp. 3993_2297	Basidiomycota	KX195450	392/393	99	-	-	-	0.013289	0.00797957	-	-	0.0114351	-	-	-	0.0061757	0.00430311
Unidentified sp. 3993_2300	Ascomycota	KC966235	466/511	91	-	-	-	0.0398671	-	-	-	-	-	-	-	0.00926355	0.00430311
Unidentified sp. 3993_2305	Ascomycota	HG936922	584/587	99	-	0.0465983	-	-	-	0.0125612	-	-	-	-	-	0.00926355	0.00430311
Unidentified sp. 3993_2306	Basidiomycota	KC966210	636/692	92	-	-	-	-	-	-	-	0.0343053	-	-	-	0.00926355	0.00430311
Unidentified sp. 3993_2311	Mucoromycota	KF617609	618/646	96	-	-	-	-	-	-	-	0.0343053	-	-	-	0.00926355	0.00430311
Unidentified sp. 3993_2313	Ascomycota	MF570131	363/366	99	-	-	0.0381679	0.013289	-	-	-	-	-	0.0258933	-	0.0061757	0.00430311
Unidentified sp. 3993_2317	Ascomycota	AY373928	498/498	100	-	0.0232992	-	-	-	-	-	0.0228702	-	-	-	0.00926355	0.00430311
Unidentified sp. 3993_2329	Ascomycota	KY687784	419/507	83	0.0143287	0.0465983	-	-	-	-	-	-	-	-	-	0.0061757	0.00430311
Unidentified sp. 3993_2332	Basidiomycota	MF580465	622/627	99	0.0429861	-	-	-	-	-	-	-	-	-	0.008036	-	0.00430311
Unidentified sp. 3993_2344	Basidiomycota	JX380427	375/398	94	-	-	-	-	-	-	0.0167926	-	-	0.0258933	0.00535733	-	0.00430311
Unidentified sp. 3993_2345	Mucoromycota	KX193557	449/453	99	-	0.0465983	-	-	-	-	-	-	-	0.0258933	-	0.00926355	0.00430311
Unidentified sp. 3993_2350	Chytridiomycota	HM240101	513/597	86	-	-	-	0.0265781	-	-	-	0.0114351	-	-	-	0.00926355	0.00430311
Unidentified sp. 3993_2351	Basidiomycota	KC965783	462/499	93	-	-	-	-	-	-	-	-	-	0.07768	-	0.00926355	0.00430311
Unidentified sp. 3993_2353	Ascomycota	EF521253	148/160	93	-	0.0232992	-	0.013289	-	-	-	-	0.0303859	-	-	0.0061757	0.00430311
Unidentified sp. 3993_2371	Mucoromycota	HG936975	624/632	99	-	-	-	-	-	-	0.00839631	0.0114351	0.0303859	-	0.00535733	-	0.00430311
Unidentified sp. 3993_2378	Ascomycota	KR093949	524/558	94	0.0143287	-	-	-	-	0.0125612	-	0.0114351	-	-	-	0.0061757	0.00430311
Unidentified sp. 3993_2383	Basidiomycota	MF484361	314/325	97	-	-	-	0.013289	-	-	0.00839631	0.0114351	-	-	-	0.0061757	0.00430311
Unidentified sp. 3993_2385	Basidiomycota	HQ533013	533/629	85	-	-	-	-	-	-	0.0251889	-	-	-	0.008036	-	0.00430311
Unidentified sp. 3993_2413	Ascomycota	HG328073	576/577	99	-	0.0232992	-	-	-	0.0251225	-	-	-	-	-	0.00926355	0.00430311
Unidentified sp. 3993_2417	Basidiomycota	KX095160	662/668	99	-	-	-	-	0.0239387	-	-	-	-	-	0.008036	-	0.00430311
Unidentified sp. 3993_2445	Chytridiomycota	MF570420	429/429	100	-	-	-	0.0398671	-	-	-	-	-	-	-	0.00926355	0.00430311
Unidentified sp. 3993_2450	Basidiomycota	KM374512	600/600	100	0.0143287	-	-	0.013289	-	0.0125612	-	-	-	-	-	0.0061757	0.00430311
Unidentified sp. 3993_2452	Ascomycota	DQ421235	634/638	99	0.0143287	-	-	-	-	-	-	0.0114351	-	0.0258933	-	0.0061757	0.00430311
Unidentified sp. 3993_2501	Ascomycota	MF571461	423/434	97	-	-	-	0.0398671	-	-	-	-	-	-	-	0.00926355	0.00430311
Unidentified sp. 3993_2510	Basidiomycota	MF481774	419/434	97	0.0143287	-	-	0.013289	-	-	-	0.0114351	-	-	-	0.0061757	0.00430311
Unidentified sp. 3993_2514	Ascomycota	FN298765	510/540	94	-	-	-	-	-	0.0376837	-	-	-	-	-	0.00926355	0.00430311
Unidentified sp. 3993_2516	Basidiomycota	HE605284	179/189	99	0.0143287	-	0.0381679	0.013289	-	-	-	-	-	-	0.00535733	-	0.00430311
Unidentified sp. 3993_2523	Basidiomycota	MK267391	146/150	97	-	0.0465983	-	-	-	-	-	-	0.0303859	-	-	0.0061757	0.00430311
Unidentified sp. 3993_2528	Ascomycota	HG937169	508/534	95	-	-	0.0381679	-	-	-	-	-	-	0.0517866	-	0.0061757	0.00430311
Unidentified sp. 3993_2539	Basidiomycota	HM069474	525/597	99	-	0.0232992	-	-	-	-	0.00839631	0.0114351	-	-	-	0.0061757	0.00430311
Unidentified sp. 3993_2543	Basidiomycota	AM901885	828/834	99	0.0143287	-	-	0.013289	-	-	0.00839631	-	-	-	0.00535733	-	0.00430311
Unidentified sp. 3993_2552	Mucoromycota	MF481232	415/422	98	0.0143287	-	-	-	-	0.0125612	-	-	-	0.0258933	-	0.0061757	0.00430311
Unidentified sp. 3993_2564	Basidiomycota	HQ446006	164/184	89	0.0143287	0.0232992	-	-	-	-	-	0.0114351	-	-	-	0.0061757	0.00430311
Unidentified sp. 3993_2574	Basidiomycota	KP889980	172/196	88	0.0143287	-	-	-	0.0159591	-	-	-	-	-	0.008036	-	0.00430311
Unidentified sp. 3993_2582	Ascomycota	KJ734965	514/517	99	0.0143287	0.0232992	-	-	-	-	-	0.0114351	-	-	-	0.0061757	0.00430311
Unidentified sp. 3993_2649	Ascomycota	MF797772	72/77	94	-	-	-	0.013289	-	-	0.00839631	0.0114351	-	-	-	0.0061757	0.00430311
Unidentified sp. 3993_2656	Basidiomycota	HE605249	145/164	88	0.0143287	-	-	0.013289	-	-	-	0.0114351	-	-	-	0.0061757	0.00430311
Unidentified sp. 3993_2660	Ascomycota	MF569316	357/358	99	-	0.0232992	-	-	0.00797957	0.0125612	-	-	-	-	-	0.0061757	0.00430311
Unidentified sp. 3993_2664	Basidiomycota	KY430553	747/748	99	0.0429861	-	-	-	-	-	-	-	-	-	0.008036	-	0.00430311
Unidentified sp. 3993_2668	Ascomycota	MF571442	332/337	99	0.0143287	-	-	0.0265781	-	-	-	-	-	-	-	0.0061757	0.00430311
Unidentified sp. 3993_2674	Ascomycota	JX489797	565/569	99	-	0.0232992	-	0.013289	-	-	-	-	-	0.0258933	-	0.00926355	0.00430311
Unidentified sp. 3993_2698	Ascomycota	KU195546	121/142	85	0.0143287	-	-	0.013289	-	-	-	0.0114351	-	-	-	0.0061757	0.00430311
Unidentified sp. 3993_2704	Chytridiomycota	KF296967	548/577	95	-	-	-	-	0.00797957	-	0.00839631	0.0114351	-	-	0.00535733	-	0.00430311
Unidentified sp. 3993_2713	Basidiomycota	MF971579	153/165	93	-	-	-	-	-	0.0125612	0.00839631	0.0114351	-	-	-	0.0061757	0.00430311
Unidentified sp. 3993_2730	Chytridiomycota	KX194417	330/399	83	0.0143287	-	-	-	-	0.0125612	-	-	-	0.0258933	-	0.0061757	0.00430311
Unidentified sp. 3993_2753	Ascomycota	MH911407	254/254	100	-	-	-	-	0.00797957	0.0125612	-	0.0114351	-	-	-	0.0061757	0.00430311
Unidentified sp. 3993_2758	Ascomycota	MF971580	109/126	87	0.0143287	-	-	0.0265781	-	-	-	-	-	-	-	0.0061757	0.00430311
Unidentified sp. 3993_2789	Basidiomycota	FJ237097	501/528	95	0.0143287	-	-	-	-	-	0.0167926	-	-	-	0.008036	-	0.00430311
Unidentified sp. 3993_2790	Basidiomycota	DQ663692	133/164	81	0.0143287	-	-	0.013289	-	-	-	0.0114351	-	-	-	0.0061757	0.00430311
Unidentified sp. 3993_2815	Basidiomycota	GU054194	597/597	100	0.0429861	-	-	-	-	-	-	-	-	-	0.008036	-	0.00430311
Unidentified sp. 3993_2846	Ascomycota	MF571461	426/437	97	0.0143287	-	-	0.0265781	-	-	-	-	-	-	-	0.0061757	0.00430311
Unidentified sp. 3993_2853	Mucoromycota	KX194924	445/447	99	0.0143287	-	-	-	-	-	-	0.0114351	-	0.0258933	-	0.0061757	0.00430311
Unidentified sp. 3993_2864	Basidiomycota	MF571234	213/215	99	-	-	-	-	-	0.0251225	-	-	0.0303859	-	-	0.0061757	0.00430311
Unidentified sp. 3993_2931	Mucoromycota	HG935763	641/645	99	0.0143287	-	-	-	-	0.0125612	-	0.0114351	-	-	-	0.0061757	0.00430311
Unidentified sp. 3993_2951	Chytridiomycota	DQ421210	692/763	91	0.0143287	-	-	0.013289	-	-	-	0.0114351	-	-	-	0.0061757	0.00430311
Unidentified sp. 3993_2954	Chytridiomycota	KF617767	313/346	90	0.0143287	-	-	-	-	0.0125612	-	0.0114351	-	-	-	0.0061757	0.00430311
Unidentified sp. 3993_2958	Mucoromycota	MF569530	302/312	97	0.0143287	-	-	-	-	0.0125612	-	-	-	0.0258933	-	0.0061757	0.00430311
Unidentified sp. 3993_2966	Ascomycota	MF965721	262/276	95	-	0.0232992	-	-	-	-	0.00839631	0.0114351	-	-	-	0.0061757	0.00430311
Unidentified sp. 3993_2978	Ascomycota	MF486761	251/264	95	0.0143287	-	-	0.013289	-	-	-	0.0114351	-	-	-	0.0061757	0.00430311
Unidentified sp. 3993_2982	Basidiomycota	KM277629	236/313	75	0.0143287	0.0232992	-	0.013289	-	-	-	-	-	-	-	0.0061757	0.00430311
Unidentified sp. 3993_2987	Ascomycota	MK226541	497/498	99	-	-	-	-	-	-	0.00839631	0.0228702	-	-	-	0.0061757	0.00430311
Unidentified sp. 3993_3017	Ascomycota	FJ528712	540/546	99	-	0.0232992	-	-	-	-	0.00839631	0.0114351	-	-	-	0.0061757	0.00430311
Unidentified sp. 3993_3021	Mucoromycota	KX222175	178/204	87	-	-	-	-	-	-	0.0167926	0.0114351	-	-	0.00535733	-	0.00430311
Unidentified sp. 3993_3031	Ascomycota	HQ446006	139/150	93	-	-	-	-	-	-	0.0251889	-	-	-	0.008036	-	0.00430311
Unidentified sp. 3993_3060	Chytridiomycota	HQ446006	167/184	91	-	-	-	-	0.0159591	0.0125612	-	-	-	-	0.00535733	-	0.00430311
Unidentified sp. 3993_3063	Ascomycota	AB701402	608/611	99	-	0.0232992	-	-	-	0.0251225	-	-	-	-	-	0.00926355	0.00430311
Unidentified sp. 3993_3072	Basidiomycota	HQ446006	175/199	88	-	-	-	-	-	0.0125612	0.00839631	0.0114351	-	-	-	0.0061757	0.00430311
Unidentified sp. 3993_3087	Ascomycota	KM272366	611/650	94	-	-	-	0.013289	-	-	0.00839631	0.0114351	-	-	-	0.0061757	0.00430311
Unidentified sp. 3993_3088	Basidiomycota	KC884429	109/122	89	0.0143287	-	-	0.013289	-	-	-	0.0114351	-	-	-	0.0061757	0.00430311
Unidentified sp. 3993_3099	Basidiomycota	AM902041	674/678	99	-	-	-	0.013289	-	-	0.00839631	0.0114351	-	-	-	0.0061757	0.00430311
Unidentified sp. 3993_3115	Zoopagomycota	JX898624	365/425	86	0.0143287	0.0232992	-	0.013289	-	-	-	-	-	-	-	0.0061757	0.00430311
Unidentified sp. 3993_3120	Ascomycota	EF434111	680/681	99	-	-	-	0.0398671	-	-	-	-	-	-	-	0.00926355	0.00430311
Unidentified sp. 3993_3133	Basidiomycota	KX223133	286/306	93	-	-	-	-	-	0.0125612	-	-	-	0.0517866	-	0.00926355	0.00430311
Unidentified sp. 3993_3153	Ascomycota	AY939802	612/614	99	0.0143287	-	-	0.013289	-	-	-	0.0114351	-	-	-	0.0061757	0.00430311
Unidentified sp. 3993_3169	Ascomycota	DQ420728	569/582	98	0.0143287	0.0232992	-	-	-	0.0125612	-	-	-	-	-	0.0061757	0.00430311
Unidentified sp. 3993_3246	Ascomycota	KF297181	817/839	97	-	-	-	-	0.00797957	-	0.00839631	-	-	-	0.00535733	-	0.00286874
Unidentified sp. 3993_3293	Ascomycota	KU195546	121/142	85	0.0143287	0.0232992	-	-	-	0.0125612	-	-	-	-	-	0.0061757	0.00430311
Unidentified sp. 3993_3343	Zoopagomycota	JX898624	368/426	86	-	0.0232992	-	-	-	-	0.00839631	0.0114351	-	-	-	0.0061757	0.00430311
Unidentified sp. 3993_3347	Ascomycota	KX611078	717/732	98	0.0143287	-	-	-	-	-	-	0.0114351	-	0.0258933	-	0.0061757	0.00430311
Unidentified sp. 3993_3353	Mucoromycota	KP889445	428/475	90	-	-	-	-	-	0.0125612	0.00839631	0.0114351	-	-	-	0.0061757	0.00430311
Unidentified sp. 3993_3368	Ascomycota	KF617977	541/553	98	-	0.0232992	-	-	-	-	0.00839631	0.0114351	-	-	-	0.0061757	0.00430311
Unidentified sp. 3993_3400	Mucoromycota	JX342586	382/384	99	-	0.0232992	-	0.013289	-	0.0125612	-	-	-	-	-	0.00926355	0.00430311
Unidentified sp. 3993_3415	Basidiomycota	MF570031	434/438	99	0.0286574	-	-	-	-	-	-	0.0114351	-	-	0.00535733	-	0.00430311
Unidentified sp. 3993_3447	Ascomycota	MH857785	463/464	99	-	-	-	0.013289	-	-	-	-	-	0.0517866	-	0.00926355	0.00430311
Unidentified sp. 3993_3464	Ascomycota	JX898620	137/169	81	0.0143287	-	-	0.013289	0.00797957	-	-	-	-	-	0.00535733	-	0.00430311
Unidentified sp. 3993_3474	Chytridiomycota	DQ421182	695/714	97	0.0143287	-	-	-	-	-	-	0.0114351	-	0.0258933	-	0.0061757	0.00430311
Unidentified sp. 3993_3478	Ascomycota	DQ341096	539/596	90	0.0143287	-	-	0.013289	-	-	-	-	-	0.0258933	-	0.0061757	0.00430311
Unidentified sp. 3993_3499	Basidiomycota	HE605286	150/169	89	0.0143287	-	-	-	-	-	-	0.0114351	-	0.0258933	-	0.0061757	0.00430311
Unidentified sp. 3993_3510	Ascomycota	MH740958	523/527	99	-	-	-	-	-	-	0.00839631	-	-	0.0258933	-	-	0.00286874
Unidentified sp. 3993_3521	Ascomycota	HM164575	544/559	97	0.0143287	-	-	-	-	-	0.00839631	-	-	-	0.00535733	-	0.00286874
Unidentified sp. 3993_3530	Ascomycota	KY687531	718/768	93	0.0143287	-	-	-	-	0.0125612	0.00839631	-	-	-	0.00535733	-	0.00430311
Vermispora sp. 3993_1821	Ascomycota	HG936896	686/687	99	-	-	-	-	-	-	-	-	-	0.07768	-	0.00926355	0.00430311
Xenoramularia neerlandica	Ascomycota	KX287553	526/539	98	-	-	0.0763359	-	-	-	0.00839631	-	-	-	0.008036	-	0.00430311
Xylaria sp. 3993_2463	Ascomycota	KP133511	677/685	99	-	-	-	-	-	-	-	0.0343053	-	-	-	0.00926355	0.00430311
Chaetomium sp. 3993_1227	Ascomycota	HG937166	532/538	99	-	-	-	0.013289	-	-	-	-	-	0.0258933	-	0.0061757	0.00286874
Achroiostachys humicola	Ascomycota	KU845797	595/596	99	-	-	-	-	-	-	-	-	-	0.0517866	-	0.0061757	0.00286874
Agaricales sp. 3993_2663	Basidiomycota	AM076657	678/685	99	-	-	-	0.013289	-	-	0.00839631	-	-	-	-	-	0.00286874
Agaricus bernardi	Basidiomycota	MH854692	723/731	99	-	-	-	-	-	-	-	-	-	0.0517866	-	0.0061757	0.00286874
Anthracobia melaloma	Ascomycota	MH857338	553/556	99	-	-	-	-	0.00797957	-	0.00839631	-	-	-	0.00535733	-	0.00286874
Basidiobolus ranarum	Zoopagomycota	EF392532	666/672	99	-	-	-	-	-	-	-	0.0228702	-	-	-	0.0061757	0.00286874
Basidiobolus sp. 3993_2852	Zoopagomycota	MH858418	658/677	97	-	-	-	0.0265781	-	-	-	-	-	-	-	0.0061757	0.00286874
Blastobotrys sp. 3993_3173	Ascomycota	MK246187	554/557	99	-	0.0232992	-	-	-	-	-	0.0114351	-	-	-	0.0061757	0.00286874
Calloria sp. 3993_2930	Ascomycota	KT185668	530/556	95	-	-	-	-	-	-	-	-	-	0.0517866	-	0.0061757	0.00286874
Calvatia gigantea	Basidiomycota	AJ617492	705/710	99	-	-	-	0.013289	-	0.0125612	-	-	-	-	-	0.0061757	0.00286874
Candida californica	Ascomycota	NR153280	429/430	99	-	-	0.0763359	-	-	-	-	-	-	-	0.00535733	-	0.00286874
Candida parapsilosis	Ascomycota	LC389784	522/523	99	0.0143287	0.0232992	-	-	-	-	-	-	-	-	-	-	0.00286874
Cephalotrichum stemonitis	Ascomycota	LC177641	602/607	99	-	-	-	-	-	0.0251225	-	-	-	-	-	0.0061757	0.00286874
Chloridium clavaeforme	Ascomycota	MH864678	533/535	99	-	-	-	-	-	0.0251225	-	-	-	-	-	0.0061757	0.00286874
Chloridium sp. 3993_3181	Ascomycota	MH864678	521/535	97	-	-	-	-	-	0.0251225	-	-	-	-	-	0.0061757	0.00286874
Clavariopsis sp. 3993_3139	Ascomycota	MH047194	504/529	95	-	0.0465983	-	-	-	-	-	-	-	-	-	0.0061757	0.00286874
Coemansia sp. 3993_3242	Zoopagomycota	JN009794	982/1022	96	-	0.0232992	-	-	-	-	0.00839631	-	-	-	-	-	0.00286874
Coprinopsis cinerea	Basidiomycota	MH860225	669/673	99	-	-	-	-	-	-	-	0.0228702	-	-	-	0.0061757	0.00286874
Coprinopsis narcotica	Basidiomycota	MH855976	672/682	99	-	0.0232992	-	0.013289	-	-	-	-	-	-	-	0.0061757	0.00286874
Cortinarius quarciticus	Basidiomycota	MH784760	595/595	100	-	-	-	-	-	-	0.0167926	-	-	-	0.00535733	-	0.00286874
Cryptococcus sp. 3993_2485	Basidiomycota	FM179647	516/518	99	-	-	-	-	-	-	-	-	-	0.0517866	-	0.0061757	0.00286874
Curvularia lunata	Ascomycota	MH645045	586/594	99	-	-	-	-	-	-	-	0.0228702	-	-	-	0.0061757	0.00286874
Exophiala sp. 3993_2661	Ascomycota	KF823613	618/641	96	-	-	-	-	-	-	0.00839631	0.0114351	-	-	-	-	0.00286874
Fibulochlamys chilensis	Basidiomycota	MH863263	667/674	99	-	0.0232992	-	0.013289	-	-	-	-	-	-	-	0.0061757	0.00286874
Filobasidium uniguttulatum	Basidiomycota	KC152903	619/620	99	-	-	0.0381679	-	0.00797957	-	-	-	-	-	0.00535733	-	0.00286874
Flammula alnicola	Basidiomycota	KR153192	693/696	99	-	-	-	-	-	-	-	-	0.0303859	0.0258933	-	-	0.00286874
Fusarium venenatum	Ascomycota	LN649232	533/535	99	-	-	-	-	-	-	-	0.0228702	-	-	-	0.0061757	0.00286874
Fusiconidium lycopodiellae	Ascomycota	MH107892	507/516	98	-	-	-	-	0.00797957	0.0125612	-	-	-	-	-	-	0.00286874
Fusidium sp. 3993_2814	Ascomycota	HM136668	530/569	93	-	-	-	-	-	0.0251225	-	-	-	-	-	0.0061757	0.00286874
Fusidium sp. 3993_8151	Ascomycota	HM136668	535/565	95	-	-	-	0.0265781	-	-	-	-	-	-	-	0.0061757	0.00286874
Galactomyces sp. 3993_2748	Ascomycota	MG193553	366/367	99	-	-	-	-	-	-	-	0.0228702	-	-	-	0.0061757	0.00286874
Gamsia aggregata	Ascomycota	NR132934	577/587	98	-	-	-	0.0265781	-	-	-	-	-	-	-	0.0061757	0.00286874
Geastrum striatum	Basidiomycota	KC581960	587/589	99	-	-	-	-	-	-	-	0.0228702	-	-	-	0.0061757	0.00286874
Gymnopus ocior	Basidiomycota	JX536164	793/799	99	-	-	-	0.0265781	-	-	-	-	-	-	-	0.0061757	0.00286874
Gymnopus peronatus	Basidiomycota	KY026755	744/746	99	-	-	-	-	0.00797957	-	0.00839631	-	-	-	0.00535733	-	0.00286874
Helotiales sp. 3993_2639	Ascomycota	FJ475632	553/556	99	-	-	-	-	-	0.0251225	-	-	-	-	-	0.0061757	0.00286874
Helotiales sp. 3993_2915	Ascomycota	MF494625	280/280	100	-	-	-	-	-	-	-	-	-	0.0517866	-	0.0061757	0.00286874
Helotiales sp. 3993_3396	Ascomycota	HG937106	547/567	96	-	0.0232992	-	-	-	0.0125612	-	-	-	-	-	0.0061757	0.00286874
Helotiales sp. 3993_6435	Ascomycota	MF494624	531/542	98	-	-	-	0.013289	-	0.0125612	-	-	-	-	-	0.0061757	0.00286874
Herpotrichiellaceae sp. 3993_2699	Ascomycota	FJ554179	590/600	98	-	-	-	-	-	-	-	0.0228702	-	-	-	0.0061757	0.00286874
Hyaloscypha sp. 3993_2622	Ascomycota	MF161321	548/563	97	0.0143287	-	-	-	-	-	-	0.0114351	-	-	-	-	0.00286874
Hymenoscyphus menthae	Ascomycota	KM114537	478/481	99	-	-	0.0763359	-	-	-	-	-	-	-	0.00535733	-	0.00286874
Hypomyces sp. 3993_2377	Ascomycota	KC122873	571/607	94	-	0.0232992	-	0.013289	-	-	-	-	-	-	-	0.0061757	0.00286874
Hirsutella minnesotensis	Ascomycota	KJ524682	580/584	99	-	0.0232992	-	-	-	-	-	0.0114351	-	-	-	0.0061757	0.00286874
Jimgerdemannia sp. 3993_2807	Mucoromycota	NR119539	546/581	94	-	-	-	-	0.0159591	-	-	-	-	-	0.00535733	-	0.00286874
Jimgerdemannia sp. 3993_3036	Mucoromycota	NR119539	550/582	95	-	-	-	-	0.0159591	-	-	-	-	-	0.00535733	-	0.00286874
Jugulospora rotula	Ascomycota	MG098304	548/551	99	0.0143287	-	-	-	-	-	-	0.0114351	-	-	-	-	0.00286874
Kotlabaea sp. 3993_3370	Ascomycota	KU534714	581/600	97	-	-	-	-	-	0.0251225	-	-	-	-	-	0.0061757	0.00286874
Kurtzmanomyces sp. 3993_2921	Basidiomycota	NR073311	592/621	95	-	-	-	-	-	-	0.0167926	-	-	-	0.00535733	-	0.00286874
Lacrymaria glareosa	Basidiomycota	KC992954	527/533	99	-	-	-	0.013289	-	-	-	-	0.0303859	-	-	-	0.00286874
Lecania naegelii	Ascomycota	KT695323	545/547	99	0.0286574	-	-	-	-	-	-	-	-	-	0.00535733	-	0.00286874
Lemonniera sp. 3993_3390	Ascomycota	JF424291	782/834	94	-	0.0465983	-	-	-	-	-	-	-	-	-	0.0061757	0.00286874
Leotiomyceta sp. 3993_2483	Ascomycota	KF359573	565/577	98	-	-	-	-	-	0.0251225	-	-	-	-	-	0.0061757	0.00286874
Leuconeurospora pulcherrima	Ascomycota	MF375778	273/274	99	-	-	-	0.0265781	-	-	-	-	-	-	-	0.0061757	0.00286874
Leucothecium sp. 3993_3361	Ascomycota	AB213450	598/615	97	-	-	-	-	-	-	-	0.0228702	-	-	-	0.0061757	0.00286874
Lipomyces doorenjongii	Ascomycota	JN943155	515/526	98	-	-	-	-	-	0.0125612	-	-	-	0.0258933	-	0.0061757	0.00286874
Malassezia obtusa	Basidiomycota	KY104146	815/818	99	-	-	-	-	-	-	-	0.0228702	-	-	-	0.0061757	0.00286874
Malassezia sympodialis	Basidiomycota	KM370109	630/632	99	-	-	-	-	0.00797957	-	0.00839631	-	-	-	0.00535733	-	0.00286874
Melanospora sp. 3993_2419	Ascomycota	KP981480	555/584	95	-	-	-	-	-	0.0125612	-	0.0114351	-	-	-	0.0061757	0.00286874
Microdochium sp. 3993_2927	Ascomycota	KY430547	549/552	99	0.0286574	-	-	-	-	-	-	-	-	-	0.00535733	-	0.00286874
Minutisphaera aspera	Ascomycota	NR154621	584/587	99	-	0.0232992	-	-	-	-	-	-	-	0.0258933	-	0.0061757	0.00286874
Mortierella sp. 3993_1931	Mucoromycota	MF423631	286/286	100	-	0.0232992	-	-	-	0.0125612	-	-	-	-	-	0.0061757	0.00286874
Mucor mucedo	Mucoromycota	JQ319046	673/676	99	-	-	-	-	-	-	-	-	-	0.0517866	-	0.0061757	0.00286874
Ochroconis icarus	Ascomycota	MH859368	654/658	99	-	0.0232992	-	-	-	-	-	-	-	0.0258933	-	0.0061757	0.00286874
Oidiodendron flavum	Ascomycota	MH864869	550/551	99	-	-	-	-	-	0.0251225	-	-	-	-	-	0.0061757	0.00286874
Oidiodendron tenuissimum	Ascomycota	MH864345	544/551	99	-	-	-	-	-	-	-	0.0114351	-	0.0258933	-	0.0061757	0.00286874
Papiliotrema laurentii	Basidiomycota	MK268130	517/518	99	0.0286574	-	-	-	-	-	-	-	-	-	0.00535733	-	0.00286874
Penicillium lagena	Ascomycota	MH865245	262/267	98	-	-	-	-	-	-	-	0.0228702	-	-	-	0.0061757	0.00286874
Penicillium sp. 3993_3107	Ascomycota	MF611757	952/991	96	-	0.0465983	-	-	-	-	-	-	-	-	-	0.0061757	0.00286874
Periconia byssoides	Ascomycota	KC954157	576/576	100	-	-	-	-	-	-	0.00839631	-	-	0.0258933	-	-	0.00286874
Peziza sp. 3993_2678	Ascomycota	AF491618	603/610	99	0.0143287	-	-	-	-	0.0125612	-	-	-	-	-	-	0.00286874
Pezizella sp. 3993_2549	Ascomycota	KF660576	532/551	97	-	-	-	-	0.00797957	0.0125612	-	-	-	-	-	-	0.00286874
Pezizomycetes sp. 3993_3049	Ascomycota	KP991751	584/600	97	-	-	-	-	-	-	0.0167926	-	-	-	0.00535733	-	0.00286874
Pezizomycotina sp. 3993_3297	Ascomycota	FJ553022	524/552	95	-	-	-	-	-	-	-	-	-	0.0517866	-	0.0061757	0.00286874
Phaeolepiota aurea	Basidiomycota	MH864957	691/691	100	-	-	-	-	-	-	-	-	-	0.0517866	-	0.0061757	0.00286874
Phaeosphaeria sp. 3993_2372	Ascomycota	HG937155	536/540	99	-	-	-	-	-	-	-	-	0.0607718	-	0.00535733	-	0.00286874
Phialocephala fusca	Ascomycota	AB671500	529/534	99	-	-	-	-	0.00797957	0.0125612	-	-	-	-	-	-	0.00286874
Phlebia sp. 3993_2932	Basidiomycota	KP814195	635/674	94	0.0286574	-	-	-	-	-	-	-	-	-	0.00535733	-	0.00286874
Pholiota adiposa	Basidiomycota	KY977544	680/681	99	-	-	-	-	-	-	0.0167926	-	-	-	0.00535733	-	0.00286874
Pyrenochaetopsis leptospora	Ascomycota	MF795793	528/529	99	-	-	-	0.0265781	-	-	-	-	-	-	-	0.0061757	0.00286874
Pythiogeton sp. 3993_2437	Oomycota	JQ610188	829/882	94	-	-	0.0381679	-	-	-	-	-	-	0.0258933	-	-	0.00286874
Pythium macrosporum	Oomycota	AY598646	988/998	99	-	-	0.0763359	-	-	-	-	-	-	-	0.00535733	-	0.00286874
Pythium mamillatum	Oomycota	MK026904	385/393	98	-	-	-	-	-	-	0.00839631	-	0.0303859	-	0.00535733	-	0.00286874
Pythium sp. 3993_1870	Oomycota	KF836357	911/916	99	-	-	-	-	-	-	-	-	-	0.0517866	-	0.0061757	0.00286874
Pythium sp. 3993_2630	Oomycota	JN863967	810/816	99	-	-	0.0381679	-	-	0.0125612	-	-	-	-	-	-	0.00286874
Pythium sp. 3993_3105	Oomycota	HQ643825	882/888	99	-	-	-	-	-	-	-	0.0228702	-	-	-	0.0061757	0.00286874
Plectosphaerella sp. 3993_2985	Ascomycota	HG937103	573/574	99	-	-	-	-	-	0.0125612	-	-	-	0.0258933	-	0.0061757	0.00286874
Pleosporales sp. 3993_1413	Ascomycota	GU911103	508/522	97	0.0143287	-	-	-	-	-	-	0.0114351	-	-	-	-	0.00286874
Pleosporales sp. 3993_2551	Ascomycota	MH374546	510/514	99	-	-	-	-	-	-	0.0167926	-	-	-	0.00535733	-	0.00286874
Pleosporales sp. 3993_2603	Ascomycota	KY977606	577/582	99	-	-	-	-	0.00797957	-	0.00839631	-	-	-	0.00535733	-	0.00286874
Pleosporales sp. 3993_2634	Ascomycota	KX618495	570/573	99	0.0286574	-	-	-	-	-	-	-	-	-	0.00535733	-	0.00286874
Pluteus longistriatus	Basidiomycota	HM562149	585/591	99	-	-	-	0.0265781	-	-	-	-	-	-	-	0.0061757	0.00286874
Podospora appendiculata	Ascomycota	MH858163	540/543	99	-	-	0.0381679	-	-	0.0125612	-	-	-	-	-	-	0.00286874
Podospora sp. 3993_2679	Ascomycota	HG935973	563/574	98	-	0.0232992	-	-	-	-	-	0.0114351	-	-	-	0.0061757	0.00286874
Psathyrella pennata	Basidiomycota	KJ939633	686/690	99	-	-	-	-	-	0.0251225	-	-	-	-	-	0.0061757	0.00286874
Pseudogymnoascus destructans (Geomyces destructans)	Ascomycota	MK182422	226/227	99	-	0.0232992	-	-	0.00797957	-	-	-	-	-	-	-	0.00286874
Ramularia vizellae	Ascomycota	NR154914	529/532	99	-	-	-	-	0.00797957	-	-	-	-	0.0258933	-	-	0.00286874
Remersonia thermophila	Ascomycota	LT993612	537/537	100	-	0.0232992	-	0.013289	-	-	-	-	-	-	-	0.0061757	0.00286874
Rhizoctonia quercus	Basidiomycota	MH855688	637/644	99	-	-	-	0.0265781	-	-	-	-	-	-	-	0.0061757	0.00286874
Rhizopogon rubescens	Basidiomycota	LC198723	267/268	99	-	-	-	-	-	-	0.0167926	-	-	-	0.00535733	-	0.00286874
Rhodotorula dairenensis	Basidiomycota	MK267618	610/611	99	-	-	-	-	0.00797957	-	0.00839631	-	-	-	0.00535733	-	0.00286874
Rhodotorula sp. 3993_3018	Basidiomycota	KU057818	518/549	94	-	0.0465983	-	-	-	-	-	-	-	-	-	0.0061757	0.00286874
Rhodotorula sp. 3993_3403	Basidiomycota	GU931719	595/598	99	-	-	-	-	0.00797957	-	-	0.0114351	-	-	-	-	0.00286874
Sakaguchia sp. 3993_2898	Basidiomycota	JN636811	633/635	99	-	-	-	-	0.00797957	-	-	-	-	0.0258933	-	-	0.00286874
Scoliciosporum umbrinum	Ascomycota	KX133008	597/598	99	-	-	-	-	0.00797957	-	0.00839631	-	-	-	0.00535733	-	0.00286874
Simocybe sp. 3993_3437	Basidiomycota	KY827309	626/661	95	-	-	-	-	-	-	-	-	-	0.0517866	-	0.0061757	0.00286874
Syncephalastrum sp. 3993_2977	Mucoromycota	KT336543	638/643	99	0.0143287	-	-	-	-	-	-	0.0114351	-	-	-	-	0.00286874
Syncephalis sp. 3993_3268	Zoopagomycota	KT601328	732/777	94	-	-	-	-	0.00797957	0.0125612	-	-	-	-	-	-	0.00286874
Sistotrema brinkmannii	Basidiomycota	MF511073	629/629	100	-	-	-	0.013289	-	-	0.00839631	-	-	-	-	-	0.00286874
Skeletocutis semipileata	Basidiomycota	KY953100	683/684	99	-	-	-	-	-	-	-	-	0.0607718	-	0.00535733	-	0.00286874
Spizellomyces sp. 3993_2502	Chytridiomycota	MH660420	683/709	96	-	-	-	-	-	-	-	-	-	0.0517866	-	0.0061757	0.00286874
Sporothrix schenckii	Ascomycota	AF484468	603/607	99	-	-	-	-	0.0159591	-	-	-	-	-	0.00535733	-	0.00286874
Stilbella fimetaria	Ascomycota	AY952467	576/576	100	-	-	-	-	-	-	-	0.0228702	-	-	-	0.0061757	0.00286874
Talaromyces rugulosus	Ascomycota	MH858378	595/596	99	-	-	-	-	-	0.0251225	-	-	-	-	-	0.0061757	0.00286874
Tilachlidium brachiatum	Ascomycota	MG813186	521/525	99	-	0.0232992	-	0.013289	-	-	-	-	-	-	-	0.0061757	0.00286874
Tomentella sp. 3993_2607	Basidiomycota	LC145311	270/270	100	-	-	0.0381679	-	0.00797957	-	-	-	-	-	0.00535733	-	0.00286874
Tomentella sp. 3993_3166	Basidiomycota	KU924864	288/294	98	0.0286574	-	-	-	-	-	-	-	-	-	0.00535733	-	0.00286874
Trechispora sp. 3993_3366	Basidiomycota	KP814182	619/645	96	-	-	-	0.013289	-	0.0125612	-	-	-	-	-	0.0061757	0.00286874
Trichaptum biforme	Basidiomycota	MF161163	696/701	99	-	-	-	-	-	-	0.0167926	-	-	-	0.00535733	-	0.00286874
Trichocladium brosimi	Ascomycota	MH860271	481/481	100	-	0.0232992	-	-	-	-	-	0.0114351	-	-	-	0.0061757	0.00286874
Trichocladium sp. 3993_2721	Ascomycota	MG098272	540/555	97	-	-	-	-	-	-	-	-	-	0.0517866	-	0.0061757	0.00286874
Trichoderma rossicum	Ascomycota	KP009353	615/618	99	-	-	-	0.013289	-	-	-	-	-	0.0258933	-	0.0061757	0.00286874
Trichoderma sp. 3993_2703	Ascomycota	FR872739	840/865	97	-	-	-	-	-	-	-	0.0114351	-	0.0258933	-	0.0061757	0.00286874
Tricholomataceae sp. 3993_2901	Basidiomycota	JF519051	670/673	99	-	-	-	-	0.0159591	-	-	-	-	-	0.00535733	-	0.00286874
Udeniomyces pyricola	Basidiomycota	KY105778	677/677	100	-	-	-	-	0.0159591	-	-	-	-	-	0.00535733	-	0.00286874
Unidentified sp. 3993_1264	Ascomycota	KU195546	121/142	85	-	-	-	0.013289	-	-	-	-	-	0.0258933	-	0.0061757	0.00286874
Unidentified sp. 3993_1443	Chytridiomycota	MF481460	401/401	100	-	-	-	0.0265781	-	-	-	-	-	-	-	0.0061757	0.00286874
Unidentified sp. 3993_1605	Oomycota	HG327913	536/537	99	-	-	-	-	-	-	-	-	-	0.0517866	-	0.0061757	0.00286874
Unidentified sp. 3993_1647	Ascomycota	JQ312935	311/320	97	-	-	-	-	-	0.0125612	0.00839631	-	-	-	-	-	0.00286874
Unidentified sp. 3993_1756	Ascomycota	FM207642	835/848	98	-	-	-	-	-	-	-	0.0114351	0.0303859	-	-	-	0.00286874
Unidentified sp. 3993_1760	Chytridiomycota	KY687633	141/157	90	-	-	-	-	0.00797957	-	-	-	0.0303859	-	0.00535733	-	0.00286874
Unidentified sp. 3993_1843	Ascomycota	JX380427	393/396	99	-	-	0.0381679	-	-	-	-	-	-	0.0258933	-	-	0.00286874
Unidentified sp. 3993_1854	Basidiomycota	MG761687	147/167	88	0.0143287	0.0232992	-	-	-	-	-	-	-	-	-	-	0.00286874
Unidentified sp. 3993_1856	Chytridiomycota	KP889925	504/619	81	-	-	-	0.013289	-	-	-	0.0114351	-	-	-	0.0061757	0.00286874
Unidentified sp. 3993_1908	Basidiomycota	HQ446006	128/14	91	-	-	-	-	0.00797957	0.0125612	-	-	-	-	-	-	0.00286874
Unidentified sp. 3993_1922	Basidiomycota	MF571479	434/453	96	0.0143287	-	-	-	-	0.0125612	-	-	-	-	-	-	0.00286874
Unidentified sp. 3993_1962	Ascomycota	MH862346	93/111	84	0.0143287	-	-	-	-	-	0.00839631	-	-	-	0.00535733	-	0.00286874
Unidentified sp. 3993_1998	Ascomycota	JQ666530	559/560	99	-	-	0.0763359	-	-	-	-	-	-	-	0.00535733	-	0.00286874
Unidentified sp. 3993_2030	Basidiomycota	KT965045	578/586	99	0.0143287	-	-	-	-	-	-	-	0.0303859	-	0.00535733	-	0.00286874
Unidentified sp. 3993_2105	Basidiomycota	AM902019	702/707	99	-	-	-	-	0.00797957	-	-	-	-	0.0258933	-	-	0.00286874
Unidentified sp. 3993_2108	Basidiomycota	MF971317	365/415	88	-	0.0232992	-	0.013289	-	-	-	-	-	-	-	0.0061757	0.00286874
Unidentified sp. 3993_2174	Chytridiomycota	MF481852	376/378	99	0.0143287	0.0232992	-	-	-	-	-	-	-	-	-	-	0.00286874
Unidentified sp. 3993_2225	Ascomycota	MF971858	156/173	90	0.0143287	-	-	-	-	-	-	0.0114351	-	-	-	-	0.00286874
Unidentified sp. 3993_2324	Ascomycota	MK396893	250/252	99	-	-	-	-	-	0.0125612	0.00839631	-	-	-	-	-	0.00286874
Unidentified sp. 3993_2334	Basidiomycota	KX195066	375/378	99	0.0143287	-	-	-	-	-	-	0.0114351	-	-	-	-	0.00286874
Unidentified sp. 3993_2360	Zoopagomycota	KP889655	155/193	80	-	-	-	-	-	0.0125612	-	-	-	0.0258933	-	0.0061757	0.00286874
Unidentified sp. 3993_2376	Ascomycota	KX193126	296/298	99	-	-	-	-	-	0.0251225	-	-	-	-	-	0.0061757	0.00286874
Unidentified sp. 3993_2391	Basidiomycota	EU807093	372/398	93	-	-	-	-	0.00797957	-	-	0.0114351	-	-	-	-	0.00286874
Unidentified sp. 3993_2394	Basidiomycota	KU195546	121/142	85	-	-	-	0.0265781	-	-	-	-	-	-	-	0.0061757	0.00286874
Unidentified sp. 3993_2398	Ascomycota	HM044620	489/490	99	-	-	0.0763359	-	-	-	-	-	-	-	0.00535733	-	0.00286874
Unidentified sp. 3993_2400	Basidiomycota	KU924745	654/654	100	0.0286574	-	-	-	-	-	-	-	-	-	0.00535733	-	0.00286874
Unidentified sp. 3993_2402	Ascomycota	EF031116	667/670	99	-	-	-	0.0265781	-	-	-	-	-	-	-	0.0061757	0.00286874
Unidentified sp. 3993_2405	Basidiomycota	DQ421207	368/418	88	-	-	-	0.0265781	-	-	-	-	-	-	-	0.0061757	0.00286874
Unidentified sp. 3993_2411	Basidiomycota	HE605284	177/189	94	-	-	-	-	-	0.0125612	-	-	0.0303859	-	-	-	0.00286874
Unidentified sp. 3993_2414	Basidiomycota	AB669637	599/601	99	-	-	-	-	-	-	0.00839631	-	-	0.0258933	-	-	0.00286874
Unidentified sp. 3993_2416	Mucoromycota	KY687622	196/209	94	-	-	-	0.013289	-	-	-	-	-	0.0258933	-	0.0061757	0.00286874
Unidentified sp. 3993_2425	Ascomycota	KF007265	520/564	92	-	-	-	-	0.00797957	-	0.00839631	-	-	-	0.00535733	-	0.00286874
Unidentified sp. 3993_2428	Chytridiomycota	KF296842	622/661	94	-	0.0465983	-	-	-	-	-	-	-	-	-	0.0061757	0.00286874
Unidentified sp. 3993_2430	Ascomycota	MF569744	343/346	99	-	-	-	0.0265781	-	-	-	-	-	-	-	0.0061757	0.00286874
Unidentified sp. 3993_2433	Mucoromycota	EF031116	646/648	99	-	-	-	-	0.0159591	-	-	-	-	-	0.00535733	-	0.00286874
Unidentified sp. 3993_2435	Basidiomycota	KC191757	705/835	84	-	-	-	-	-	-	-	-	-	0.0517866	-	0.0061757	0.00286874
Unidentified sp. 3993_2439	Basidiomycota	HQ446006	112/114	98	-	0.0232992	-	0.013289	-	-	-	-	-	-	-	0.0061757	0.00286874
Unidentified sp. 3993_2441	Ascomycota	MF486561	261/266	98	-	-	-	-	-	-	-	0.0228702	-	-	-	0.0061757	0.00286874
Unidentified sp. 3993_2444	Ascomycota	MK370693	452/453	99	-	0.0232992	-	0.013289	-	-	-	-	-	-	-	0.0061757	0.00286874
Unidentified sp. 3993_2447	Oomycota	MF095153	674/677	99	-	-	-	-	-	-	0.0167926	-	-	-	0.00535733	-	0.00286874
Unidentified sp. 3993_2462	Ascomycota	KX263824	173/189	92	-	-	-	0.0265781	-	-	-	-	-	-	-	0.0061757	0.00286874
Unidentified sp. 3993_2465	Ascomycota	KP889424	164/180	91	-	-	-	-	-	-	-	-	-	0.0517866	-	0.0061757	0.00286874
Unidentified sp. 3993_2476	Basidiomycota	HE605284	203/226	90	-	-	-	-	-	-	0.0167926	-	-	-	0.00535733	-	0.00286874
Unidentified sp. 3993_2481	Ascomycota	MH855343	588/593	99	-	-	-	-	-	-	-	0.0228702	-	-	-	0.0061757	0.00286874
Unidentified sp. 3993_2487	Basidiomycota	MH239336	377/418	90	-	-	-	-	0.00797957	-	-	-	-	0.0258933	-	-	0.00286874
Unidentified sp. 3993_2511	Cryptomycota	NR158794	412/467	88	-	0.0465983	-	-	-	-	-	-	-	-	-	0.0061757	0.00286874
Unidentified sp. 3993_2517	Ascomycota	KU931387	463/509	91	-	-	0.0763359	-	-	-	-	-	-	-	0.00535733	-	0.00286874
Unidentified sp. 3993_2518	Zoopagomycota	JX898624	175/182	96	-	-	-	-	-	-	-	-	-	0.0517866	-	0.0061757	0.00286874
Unidentified sp. 3993_2519	Mucoromycota	EF558837	103/121	85	-	-	-	0.013289	-	-	-	-	-	0.0258933	-	0.0061757	0.00286874
Unidentified sp. 3993_2520	Basidiomycota	HM069474	509/592	86	-	-	0.0381679	0.013289	-	-	-	-	-	-	-	-	0.00286874
Unidentified sp. 3993_2537	Basidiomycota	FM213352	678/678	100	-	-	-	-	-	-	-	-	0.0607718	-	0.00535733	-	0.00286874
Unidentified sp. 3993_2542	Ascomycota	HM136643	533/535	99	-	-	-	0.0265781	-	-	-	-	-	-	-	0.0061757	0.00286874
Unidentified sp. 3993_2544	Basidiomycota	MF971580	127/135	94	-	-	-	-	-	0.0125612	0.00839631	-	-	-	-	-	0.00286874
Unidentified sp. 3993_2546	Ascomycota	KF007265	509/564	90	-	-	-	-	-	-	0.00839631	-	-	0.0258933	-	-	0.00286874
Unidentified sp. 3993_2556	Ascomycota	KU534698	627/634	99	0.0143287	-	-	-	0.00797957	-	-	-	-	-	0.00535733	-	0.00286874
Unidentified sp. 3993_2557	Oomycota	FJ794891	644/734	88	-	0.0232992	-	0.013289	-	-	-	-	-	-	-	0.0061757	0.00286874
Unidentified sp. 3993_2560	Basidiomycota	MF483821	273/337	81	-	0.0232992	-	-	-	0.0125612	-	-	-	-	-	0.0061757	0.00286874
Unidentified sp. 3993_2562	Ascomycota	KY687712	604/626	96	-	-	-	-	-	-	-	0.0114351	-	0.0258933	-	0.0061757	0.00286874
Unidentified sp. 3993_2570	Basidiomycota	HE605249	102/115	89	-	-	-	0.0265781	-	-	-	-	-	-	-	0.0061757	0.00286874
Unidentified sp. 3993_2576	Chytridiomycota	KU534747	616/629	98	-	-	-	0.013289	0.00797957	-	-	-	-	-	-	-	0.00286874
Unidentified sp. 3993_2577	Basidiomycota	MF971580	161/185	87	-	-	-	-	-	-	-	0.0228702	-	-	-	0.0061757	0.00286874
Unidentified sp. 3993_2580	Ascomycota	LT993642	483/484	99	-	-	-	-	0.00797957	-	-	0.0114351	-	-	-	-	0.00286874
Unidentified sp. 3993_2583	Basidiomycota	GU134503	690/692	99	-	-	-	-	-	-	0.0167926	-	-	-	0.00535733	-	0.00286874
Unidentified sp. 3993_2594	Basidiomycota	DQ093749	654/657	99	-	-	-	-	-	-	0.0167926	-	-	-	0.00535733	-	0.00286874
Unidentified sp. 3993_2595	Basidiomycota	KU164673	565/591	96	-	-	-	-	-	-	0.0167926	-	-	-	0.00535733	-	0.00286874
Unidentified sp. 3993_2599	Basidiomycota	KY687606	440/522	84	-	-	-	-	-	0.0125612	-	0.0114351	-	-	-	0.0061757	0.00286874
Unidentified sp. 3993_2602	Basidiomycota	MF570636	380/389	98	-	-	-	-	-	0.0251225	-	-	-	-	-	0.0061757	0.00286874
Unidentified sp. 3993_2606	Ascomycota	KX555634	53/53	100	-	-	-	-	-	-	0.0167926	-	-	-	0.00535733	-	0.00286874
Unidentified sp. 3993_2609	Basidiomycota	KU559763	411/462	89	-	0.0465983	-	-	-	-	-	-	-	-	-	0.0061757	0.00286874
Unidentified sp. 3993_2610	Basidiomycota	EU819438	759/759	100	-	-	-	-	-	-	-	-	0.0607718	-	0.00535733	-	0.00286874
Unidentified sp. 3993_2612	Basidiomycota	JN660674	155/174	89	-	-	-	-	0.0159591	-	-	-	-	-	0.00535733	-	0.00286874
Unidentified sp. 3993_2614	Ascomycota	KJ938035	597/598	99	-	-	-	-	0.00797957	-	-	0.0114351	-	-	-	-	0.00286874
Unidentified sp. 3993_2615	Basidiomycota	KX194800	348/351	99	-	-	-	-	-	-	-	-	-	0.0517866	-	0.0061757	0.00286874
Unidentified sp. 3993_2617	Ascomycota	KP889520	569/583	98	-	-	-	-	-	0.0251225	-	-	-	-	-	0.0061757	0.00286874
Unidentified sp. 3993_2619	Ascomycota	GQ413953	483/497	97	-	-	-	-	0.00797957	-	-	-	-	0.0258933	-	-	0.00286874
Unidentified sp. 3993_2621	Ascomycota	MF971667	95/105	90	-	-	-	-	-	-	-	0.0114351	-	0.0258933	-	0.0061757	0.00286874
Unidentified sp. 3993_2629	Basidiomycota	MF570502	370/370	100	0.0143287	-	-	-	-	-	0.00839631	-	-	-	0.00535733	-	0.00286874
Unidentified sp. 3993_2633	Mucoromycota	JF905912	287/331	87	-	0.0465983	-	-	-	-	-	-	-	-	-	0.0061757	0.00286874
Unidentified sp. 3993_2636	Ascomycota	KP016811	582/584	99	-	0.0232992	-	-	-	-	-	0.0114351	-	-	-	0.0061757	0.00286874
Unidentified sp. 3993_2641	Chytridiomycota	MF483841	330/338	98	-	-	-	0.0265781	-	-	-	-	-	-	-	0.0061757	0.00286874
Unidentified sp. 3993_2642	Ascomycota	EF093175	808/878	92	-	-	-	-	-	0.0251225	-	-	-	-	-	0.0061757	0.00286874
Unidentified sp. 3993_2647	Ascomycota	KX195949	124/133	93	-	-	-	-	-	-	-	-	-	0.0517866	-	0.0061757	0.00286874
Unidentified sp. 3993_2648	Zoopagomycota	JX898624	367/438	84	-	-	-	-	-	-	-	-	-	0.0517866	-	0.0061757	0.00286874
Unidentified sp. 3993_2650	Ascomycota	KY687531	735/769	96	-	-	-	-	-	0.0251225	-	-	-	-	-	0.0061757	0.00286874
Unidentified sp. 3993_2653	Ascomycota	MH857128	575/678	85	-	-	-	-	-	0.0251225	-	-	-	-	-	0.0061757	0.00286874
Unidentified sp. 3993_2669	Ascomycota	MF571426	156/166	94	0.0143287	-	-	-	-	-	-	0.0114351	-	-	-	-	0.00286874
Unidentified sp. 3993_2672	Ascomycota	MF924729	534/534	100	-	-	-	-	-	-	-	0.0228702	-	-	-	0.0061757	0.00286874
Unidentified sp. 3993_2676	Ascomycota	MF485319	295/296	99	-	-	-	-	0.00797957	-	-	-	-	0.0258933	-	-	0.00286874
Unidentified sp. 3993_2684	Basidiomycota	JX898622	156/162	96	-	-	-	-	-	-	0.0167926	-	-	-	0.00535733	-	0.00286874
Unidentified sp. 3993_2700	Ascomycota	HM069474	515/598	86	-	-	-	-	0.00797957	-	0.00839631	-	-	-	0.00535733	-	0.00286874
Unidentified sp. 3993_2702	Ascomycota	AB986465	487/515	95	-	-	-	-	-	-	-	0.0228702	-	-	-	0.0061757	0.00286874
Unidentified sp. 3993_2709	Ascomycota	MF971482	438/475	92	-	-	-	-	-	-	-	0.0228702	-	-	-	0.0061757	0.00286874
Unidentified sp. 3993_2711	Zoopagomycota	MF481273	425/431	99	-	-	-	-	-	0.0125612	-	0.0114351	-	-	-	0.0061757	0.00286874
Unidentified sp. 3993_2714	Ascomycota	JQ781710	756/765	99	-	-	0.0381679	-	0.00797957	-	-	-	-	-	0.00535733	-	0.00286874
Unidentified sp. 3993_2717	Ascomycota	JX984785	501/536	93	-	0.0232992	-	0.013289	-	-	-	-	-	-	-	0.0061757	0.00286874
Unidentified sp. 3993_2724	Ascomycota	GU174321	546/552	99	-	-	-	-	-	0.0251225	-	-	-	-	-	0.0061757	0.00286874
Unidentified sp. 3993_2737	Ascomycota	KX555634	54/54	100	-	-	-	0.0265781	-	-	-	-	-	-	-	0.0061757	0.00286874
Unidentified sp. 3993_2739	Ascomycota	JX857214	563/574	98	-	-	-	-	-	-	-	0.0228702	-	-	-	0.0061757	0.00286874
Unidentified sp. 3993_2742	Chytridiomycota	MF481677	379/384	99	0.0143287	-	-	-	-	-	-	0.0114351	-	-	-	-	0.00286874
Unidentified sp. 3993_2745	Basidiomycota	HE605284	146/162	90	-	-	-	-	0.00797957	-	-	-	-	0.0258933	-	-	0.00286874
Unidentified sp. 3993_2749	Blastoclamidiomycota	MF483333	312/345	90	0.0286574	-	-	-	-	-	-	-	-	-	0.00535733	-	0.00286874
Unidentified sp. 3993_2754	Ascomycota	MF570759	360/435	83	-	-	-	-	0.00797957	0.0125612	-	-	-	-	-	-	0.00286874
Unidentified sp. 3993_2757	Chytridiomycota	KU534747	606/631	96	-	0.0232992	-	0.013289	-	-	-	-	-	-	-	0.0061757	0.00286874
Unidentified sp. 3993_2761	Chytridiomycota	MF971539	155/165	94	-	0.0232992	-	0.013289	-	-	-	-	-	-	-	0.0061757	0.00286874
Unidentified sp. 3993_2767	Ascomycota	MK461033	262/263	99	-	-	-	-	-	-	-	0.0114351	-	0.0258933	-	0.0061757	0.00286874
Unidentified sp. 3993_2768	Basidiomycota	FM999672	648/661	98	0.0286574	-	-	-	-	-	-	-	-	-	0.00535733	-	0.00286874
Unidentified sp. 3993_2772	Ascomycota	MH625460	396/396	100	-	-	-	-	0.00797957	0.0125612	-	-	-	-	-	-	0.00286874
Unidentified sp. 3993_2776	Ascomycota	KP889815	789/812	97	-	-	-	-	-	0.0125612	-	0.0114351	-	-	-	0.0061757	0.00286874
Unidentified sp. 3993_2782	Ascomycota	AM901900	561/563	99	-	-	0.0763359	-	-	-	-	-	-	-	0.00535733	-	0.00286874
Unidentified sp. 3993_2785	Ascomycota	KY977581	592/594	99	-	-	-	-	0.00797957	-	-	-	-	0.0258933	-	-	0.00286874
Unidentified sp. 3993_2791	Ascomycota	KP721572	802/870	92	-	0.0232992	-	-	-	-	-	0.0114351	-	-	-	0.0061757	0.00286874
Unidentified sp. 3993_2796	Basidiomycota	GU134503	706/707	99	-	-	0.0763359	-	-	-	-	-	-	-	0.00535733	-	0.00286874
Unidentified sp. 3993_2800	Ascomycota	KT215193	647/651	99	-	-	-	-	-	-	0.00839631	-	0.0303859	-	0.00535733	-	0.00286874
Unidentified sp. 3993_2808	Basidiomycota	HM069430	151/177	85	-	-	-	-	-	0.0125612	-	0.0114351	-	-	-	0.0061757	0.00286874
Unidentified sp. 3993_2819	Mucoromycota	MF570035	414/420	99	-	-	-	-	-	-	-	-	-	0.0517866	-	0.0061757	0.00286874
Unidentified sp. 3993_2822	Basidiomycota	HE605286	702/870	81	-	-	-	0.013289	-	0.0125612	-	-	-	-	-	0.0061757	0.00286874
Unidentified sp. 3993_2825	Ascomycota	MF486003	401/432	93	-	-	-	-	-	-	-	-	-	0.0517866	-	0.0061757	0.00286874
Unidentified sp. 3993_2829	Basidiomycota	HQ446006	157/178	88	-	0.0232992	-	-	-	-	-	-	-	0.0258933	-	0.0061757	0.00286874
Unidentified sp. 3993_2830	Ascomycota	FM206477	588/592	99	-	-	-	-	-	0.0125612	0.00839631	-	-	-	-	-	0.00286874
Unidentified sp. 3993_2839	Basidiomycota	EF040837	289/291	99	-	0.0232992	-	-	-	0.0125612	-	-	-	-	-	0.0061757	0.00286874
Unidentified sp. 3993_2841	Basidiomycota	MF485637	369/377	98	-	-	-	-	-	-	-	-	-	0.0517866	-	0.0061757	0.00286874
Unidentified sp. 3993_2844	Ascomycota	KX192834	351/351	100	-	-	-	-	-	-	0.0167926	-	-	-	0.00535733	-	0.00286874
Unidentified sp. 3993_2848	Chytridiomycota	KC965203	599/682	88	0.0143287	-	-	-	-	-	-	0.0114351	-	-	-	-	0.00286874
Unidentified sp. 3993_2854	Basidiomycota	MF484340	343/357	96	-	-	-	-	-	-	-	0.0228702	-	-	-	0.0061757	0.00286874
Unidentified sp. 3993_2855	Ascomycota	KF617315	589/599	98	-	-	-	-	0.0159591	-	-	-	-	-	0.00535733	-	0.00286874
Unidentified sp. 3993_2858	Ascomycota	KY687784	175/190	92	-	0.0232992	-	0.013289	-	-	-	-	-	-	-	0.0061757	0.00286874
Unidentified sp. 3993_2863	Basidiomycota	MF971676	509/564	90	-	-	-	-	-	-	0.0167926	-	-	-	0.00535733	-	0.00286874
Unidentified sp. 3993_2868	Mucoromycota	FJ553570	624/655	95	-	0.0232992	-	-	-	-	-	-	-	0.0258933	-	0.0061757	0.00286874
Unidentified sp. 3993_2870	Basidiomycota	KC966121	598/614	97	-	-	-	-	-	-	0.0167926	-	-	-	0.00535733	-	0.00286874
Unidentified sp. 3993_2871	Basidiomycota	HM240195	262/310	85	-	-	-	-	-	-	-	0.0228702	-	-	-	0.0061757	0.00286874
Unidentified sp. 3993_2876	Mucoromycota	JQ740302	495/554	89	-	-	-	-	-	0.0251225	-	-	-	-	-	0.0061757	0.00286874
Unidentified sp. 3993_2877	Chytridiomycota	EU516964	166/173	96	-	0.0465983	-	-	-	-	-	-	-	-	-	0.0061757	0.00286874
Unidentified sp. 3993_2884	Basidiomycota	GU328568	661/669	99	-	-	-	-	-	0.0125612	-	-	0.0303859	-	-	-	0.00286874
Unidentified sp. 3993_2886	Ascomycota	AY394685	885/1002	88	-	-	-	-	-	-	-	-	-	0.0517866	-	0.0061757	0.00286874
Unidentified sp. 3993_2893	Chytridiomycota	FJ827730	245/280	88	-	-	-	0.0265781	-	-	-	-	-	-	-	0.0061757	0.00286874
Unidentified sp. 3993_2894	Ascomycota	MF484738	309/312	99	-	0.0232992	-	-	-	-	-	0.0114351	-	-	-	0.0061757	0.00286874
Unidentified sp. 3993_2895	Chytridiomycota	KX194008	434/438	99	-	-	-	-	-	-	-	-	-	0.0517866	-	0.0061757	0.00286874
Unidentified sp. 3993_2897	Basidiomycota	KY430553	611/612	99	-	-	-	-	-	0.0125612	-	0.0114351	-	-	-	0.0061757	0.00286874
Unidentified sp. 3993_2905	Chytridiomycota	HQ219419	586/729	80	-	0.0465983	-	-	-	-	-	-	-	-	-	0.0061757	0.00286874
Unidentified sp. 3993_2908	Ascomycota	KX592793	473/537	88	-	0.0232992	-	0.013289	-	-	-	-	-	-	-	0.0061757	0.00286874
Unidentified sp. 3993_2909	Ascomycota	MF494612	591/593	99	-	-	-	-	-	-	-	-	-	0.0517866	-	0.0061757	0.00286874
Unidentified sp. 3993_2912	Ascomycota	MH275087	117/139	84	-	-	-	-	0.0159591	-	-	-	-	-	0.00535733	-	0.00286874
Unidentified sp. 3993_2914	Basidiomycota	HM069430	166/183	91	-	-	-	-	-	-	0.0167926	-	-	-	0.00535733	-	0.00286874
Unidentified sp. 3993_2918	Chytridiomycota	EF619656	183/198	92	-	0.0465983	-	-	-	-	-	-	-	-	-	0.0061757	0.00286874
Unidentified sp. 3993_2923	Mucoromycota	MG433912	322/330	98	0.0143287	-	-	-	-	-	-	-	-	0.0258933	-	-	0.00286874
Unidentified sp. 3993_2928	Ascomycota	KF297088	504/580	87	-	-	-	-	-	-	-	-	-	0.0517866	-	0.0061757	0.00286874
Unidentified sp. 3993_2936	Ascomycota	DQ900984	176/194	91	0.0286574	-	-	-	-	-	-	-	-	-	0.00535733	-	0.00286874
Unidentified sp. 3993_2941	Ascomycota	JQ272331	495/563	88	-	-	-	-	-	0.0251225	-	-	-	-	-	0.0061757	0.00286874
Unidentified sp. 3993_2942	Basidiomycota	DQ421269	620/653	95	-	-	-	-	0.0159591	-	-	-	-	-	0.00535733	-	0.00286874
Unidentified sp. 3993_2945	Ascomycota	KC966071	612/614	99	-	-	0.0381679	0.013289	-	-	-	-	-	-	-	-	0.00286874
Unidentified sp. 3993_2950	Ascomycota	HQ667517	325/383	85	-	-	-	-	-	-	-	0.0114351	-	0.0258933	-	0.0061757	0.00286874
Unidentified sp. 3993_2953	Basidiomycota	EU807093	413/415	99	-	-	-	-	-	-	0.00839631	-	-	-	-	-	0.00143437
Unidentified sp. 3993_2955	Basidiomycota	KX230633	286/288	99	-	-	-	-	-	-	0.0167926	-	-	-	0.00535733	-	0.00286874
Unidentified sp. 3993_2957	Basidiomycota	MH239336	352/420	84	0.0143287	-	-	-	-	0.0125612	-	-	-	-	-	-	0.00286874
Unidentified sp. 3993_2964	Ascomycota	DQ421277	494/575	86	-	-	-	0.0265781	-	-	-	-	-	-	-	0.0061757	0.00286874
Unidentified sp. 3993_2967	Basidiomycota	JN198078	627/628	99	-	0.0465983	-	-	-	-	-	-	-	-	-	0.0061757	0.00286874
Unidentified sp. 3993_2972	Ascomycota	GU566255	569/570	99	-	-	0.0381679	-	0.00797957	-	-	-	-	-	0.00535733	-	0.00286874
Unidentified sp. 3993_2983	Zoopagomycota	KU534691	694/718	97	-	-	-	-	-	-	-	-	-	0.0517866	-	0.0061757	0.00286874
Unidentified sp. 3993_2984	Ascomycota	GU083313	681/704	97	-	-	-	-	-	-	0.00839631	0.0114351	-	-	-	-	0.00286874
Unidentified sp. 3993_2995	Ascomycota	KF735049	533/539	99	-	-	-	-	-	-	-	-	0.0607718	-	0.00535733	-	0.00286874
Unidentified sp. 3993_2998	Chytridiomycota	KU534747	583/632	92	-	-	-	-	0.00797957	-	-	0.0114351	-	-	-	-	0.00286874
Unidentified sp. 3993_2999	Basidiomycota	HE605284	229/262	87	-	-	-	-	-	-	-	-	-	0.0517866	-	0.0061757	0.00286874
Unidentified sp. 3993_3000	Mucoromycota	KJ482540	641/646	99	-	-	-	-	-	-	0.00839631	-	-	0.0258933	-	-	0.00286874
Unidentified sp. 3993_3001	Ascomycota	MH047188	241/242	99	-	-	-	-	-	0.0125612	-	0.0114351	-	-	-	0.0061757	0.00286874
Unidentified sp. 3993_3006	Ascomycota	MH398044	830/932	89	-	-	-	-	-	0.0125612	-	0.0114351	-	-	-	0.0061757	0.00286874
Unidentified sp. 3993_3012	Mucoromycota	AM260926	699/819	85	-	-	-	0.0265781	-	-	-	-	-	-	-	0.0061757	0.00286874
Unidentified sp. 3993_3014	Ascomycota	MF486863	381/389	98	-	-	-	-	0.00797957	-	-	-	-	0.0258933	-	-	0.00286874
Unidentified sp. 3993_3019	Ascomycota	KY977581	592/594	99	-	-	-	0.013289	-	-	-	-	-	0.0258933	-	0.0061757	0.00286874
Unidentified sp. 3993_3024	Basidiomycota	KX024665	588/698	84	-	-	-	-	-	0.0251225	-	-	-	-	-	0.0061757	0.00286874
Unidentified sp. 3993_3025	Ascomycota	FJ820841	584/587	99	-	-	-	-	-	-	0.0167926	-	-	-	0.00535733	-	0.00286874
Unidentified sp. 3993_3027	Ascomycota	AM292201	572/578	99	-	-	-	-	-	-	-	-	-	0.0517866	-	0.0061757	0.00286874
Unidentified sp. 3993_3030	Basidiomycota	AB178481	591/595	99	-	-	-	-	0.0159591	-	-	-	-	-	0.00535733	-	0.00286874
Unidentified sp. 3993_3033	Basidiomycota	KU534752	721/821	88	-	0.0232992	-	-	-	-	-	-	-	0.0258933	-	0.0061757	0.00286874
Unidentified sp. 3993_3035	Ascomycota	MK311275	393/426	92	0.0143287	-	-	-	-	-	-	0.0114351	-	-	-	-	0.00286874
Unidentified sp. 3993_3037	Basidiomycota	MF484340	342/357	96	-	-	-	0.013289	-	0.0125612	-	-	-	-	-	0.0061757	0.00286874
Unidentified sp. 3993_3038	Basidiomycota	JQ666698	531/585	91	-	-	-	0.013289	-	-	-	-	-	0.0258933	-	0.0061757	0.00286874
Unidentified sp. 3993_3039	Basidiomycota	KC791099	602/606	99	0.0143287	-	-	-	0.00797957	-	-	-	-	-	0.00535733	-	0.00286874
Unidentified sp. 3993_3055	Basidiomycota	KR733590	117/132	89	-	-	-	0.013289	-	-	-	-	-	0.0258933	-	0.0061757	0.00286874
Unidentified sp. 3993_3064	Basidiomycota	EF635692	745/768	97	-	-	-	-	-	-	-	0.0114351	-	0.0258933	-	0.0061757	0.00286874
Unidentified sp. 3993_3065	Ascomycota	KF617886	582/592	98	-	-	-	-	-	-	0.0167926	-	-	-	0.00535733	-	0.00286874
Unidentified sp. 3993_3068	Basidiomycota	HQ446006	166/179	93	0.0143287	-	0.0381679	-	-	-	-	-	-	-	0.00535733	-	0.00286874
Unidentified sp. 3993_3069	Ascomycota	MF971575	499/584	85	-	-	-	0.0265781	-	-	-	-	-	-	-	0.0061757	0.00286874
Unidentified sp. 3993_3071	Ascomycota	KM272366	613/649	94	-	0.0232992	-	-	-	-	-	-	-	0.0258933	-	0.0061757	0.00286874
Unidentified sp. 3993_3078	Basidiomycota	KC965490	672/699	96	-	-	-	0.013289	-	0.0125612	-	-	-	-	-	0.0061757	0.00286874
Unidentified sp. 3993_3081	Oomycota	GU941835	156/173	90	-	0.0465983	-	-	-	-	-	-	-	-	-	0.0061757	0.00286874
Unidentified sp. 3993_3082	Ascomycota	EU490018	639/713	90	-	-	-	-	0.00797957	0.0125612	-	-	-	-	-	-	0.00286874
Unidentified sp. 3993_3084	Mucoromycota	MF971507	103/120	86	-	-	-	-	-	0.0125612	-	-	-	0.0258933	-	0.0061757	0.00286874
Unidentified sp. 3993_3091	Ascomycota	NR156207	511/536	95	-	-	-	0.013289	-	-	0.00839631	-	-	-	-	-	0.00286874
Unidentified sp. 3993_3095	Ascomycota	KC535113	332/380	87	-	-	-	-	-	0.0125612	-	0.0114351	-	-	-	0.0061757	0.00286874
Unidentified sp. 3993_3096	Ascomycota	JX042825	558/572	98	-	-	-	-	-	-	-	0.0228702	-	-	-	0.0061757	0.00286874
Unidentified sp. 3993_3101	Basidiomycota	MG827626	309/310	99	-	-	-	-	0.00797957	-	0.00839631	-	-	-	0.00535733	-	0.00286874
Unidentified sp. 3993_3102	Basidiomycota	LM644065	578/580	99	-	-	-	0.0265781	-	-	-	-	-	-	-	0.0061757	0.00286874
Unidentified sp. 3993_3109	Ascomycota	MG433693	359/370	97	-	0.0232992	-	0.013289	-	-	-	-	-	-	-	0.0061757	0.00286874
Unidentified sp. 3993_3110	Ascomycota	HQ021893	251/275	91	-	-	-	-	0.00797957	-	-	-	0.0303859	-	0.00535733	-	0.00286874
Unidentified sp. 3993_3118	Basidiomycota	KF617835	549/558	98	0.0286574	-	-	-	-	-	-	-	-	-	0.00535733	-	0.00286874
Unidentified sp. 3993_3126	Ascomycota	KJ619951	558/623	90	-	-	-	-	-	0.0251225	-	-	-	-	-	0.0061757	0.00286874
Unidentified sp. 3993_3130	Ascomycota	AM901964	363/366	99	-	-	-	-	-	-	-	0.0228702	-	-	-	0.0061757	0.00286874
Unidentified sp. 3993_3132	Ascomycota	KU534637	618/620	99	-	-	-	0.013289	-	-	-	-	-	0.0258933	-	0.0061757	0.00286874
Unidentified sp. 3993_3135	Ascomycota	KF367518	594/595	99	-	-	-	-	-	0.0125612	-	0.0114351	-	-	-	0.0061757	0.00286874
Unidentified sp. 3993_3138	Basidiomycota	MF971507	104/120	87	-	-	-	-	-	-	-	-	-	0.0517866	-	0.0061757	0.00286874
Unidentified sp. 3993_3140	Ascomycota	GU256957	602/604	99	-	0.0465983	-	-	-	-	-	-	-	-	-	0.0061757	0.00286874
Unidentified sp. 3993_3145	Ascomycota	HE605271	185/199	93	-	0.0232992	-	-	-	0.0125612	-	-	-	-	-	0.0061757	0.00286874
Unidentified sp. 3993_3146	Chytridiomycota	FM178265	401/437	92	-	-	-	-	-	-	0.00839631	-	-	0.0258933	-	-	0.00286874
Unidentified sp. 3993_3148	Mucoromycota	EU620157	587/598	98	0.0143287	-	-	-	-	-	-	0.0114351	-	-	-	-	0.00286874
Unidentified sp. 3993_3152	Zoopagomycota	MF481361	408/409	99	-	0.0232992	-	-	-	-	-	-	-	0.0258933	-	0.0061757	0.00286874
Unidentified sp. 3993_3154	Basidiomycota	EU909214	642/644	99	-	-	-	-	0.00797957	-	0.00839631	-	-	-	0.00535733	-	0.00286874
Unidentified sp. 3993_3155	Basidiomycota	FJ803961	582/586	99	-	-	-	-	-	0.0251225	-	-	-	-	-	0.0061757	0.00286874
Unidentified sp. 3993_3156	Mucoromycota	LT964731	211/275	77	-	0.0232992	-	-	-	-	0.00839631	-	-	-	-	-	0.00286874
Unidentified sp. 3993_3160	Mucoromycota	KC965549	160/177	90	-	-	-	0.0265781	-	-	-	-	-	-	-	0.0061757	0.00286874
Unidentified sp. 3993_3162	Mucoromycota	JQ681181	327/406	81	-	-	-	0.013289	-	-	-	0.0114351	-	-	-	0.0061757	0.00286874
Unidentified sp. 3993_3176	Mucoromycota	KU712228	635/637	99	-	-	-	0.013289	-	-	-	-	-	0.0258933	-	0.0061757	0.00286874
Unidentified sp. 3993_3179	Ascomycota	GU055726	544/547	99	-	0.0232992	-	-	-	-	-	-	-	0.0258933	-	0.0061757	0.00286874
Unidentified sp. 3993_3185	Chytridiomycota	AM260851	485/563	86	-	-	-	-	-	0.0125612	0.00839631	-	-	-	-	-	0.00286874
Unidentified sp. 3993_3195	Basidiomycota	FN565254	626/631	99	-	-	-	-	-	-	0.00839631	0.0114351	-	-	-	-	0.00286874
Unidentified sp. 3993_3197	Basidiomycota	JQ666675	594/597	99	-	-	-	0.013289	0.00797957	-	-	-	-	-	-	-	0.00286874
Unidentified sp. 3993_3200	Ascomycota	EU139156	482/569	85	-	-	-	-	-	0.0251225	-	-	-	-	-	0.0061757	0.00286874
Unidentified sp. 3993_3202	Basidiomycota	U66455	577/654	88	-	-	-	-	-	-	-	-	-	0.0517866	-	0.0061757	0.00286874
Unidentified sp. 3993_3207	Basidiomycota	HQ446006	164/183	90	-	-	-	-	-	-	-	0.0114351	-	0.0258933	-	0.0061757	0.00286874
Unidentified sp. 3993_3208	Ascomycota	HE605271	169/170	99	-	-	-	0.0265781	-	-	-	-	-	-	-	0.0061757	0.00286874
Unidentified sp. 3993_3209	Basidiomycota	KX516506	738/861	86	-	-	-	-	-	-	-	0.0114351	-	0.0258933	-	0.0061757	0.00286874
Unidentified sp. 3993_3210	Ascomycota	MH381766	495/561	88	-	-	-	-	-	-	0.0167926	-	-	-	0.00535733	-	0.00286874
Unidentified sp. 3993_3211	Ascomycota	MG554359	562/564	99	-	0.0232992	-	-	-	-	0.00839631	-	-	-	-	-	0.00286874
Unidentified sp. 3993_3212	Mucoromycota	DQ421221	763/768	99	-	-	-	0.0265781	-	-	-	-	-	-	-	0.0061757	0.00286874
Unidentified sp. 3993_3214	Basidiomycota	CP030254	745/748	99	-	-	-	-	-	-	-	-	0.0607718	-	0.00535733	-	0.00286874
Unidentified sp. 3993_3216	Chytridiomycota	DQ421210	716/739	97	-	-	-	-	-	-	-	-	-	0.0517866	-	0.0061757	0.00286874
Unidentified sp. 3993_3223	Ascomycota	MG190571	510/511	99	-	-	-	-	-	-	0.0167926	-	-	-	0.00535733	-	0.00286874
Unidentified sp. 3993_3224	Basidiomycota	HQ446006	156/175	89	-	-	-	0.0265781	-	-	-	-	-	-	-	0.0061757	0.00286874
Unidentified sp. 3993_3226	Ascomycota	MF485368	453/463	98	-	0.0232992	-	0.013289	-	-	-	-	-	-	-	0.0061757	0.00286874
Unidentified sp. 3993_3232	Basidiomycota	MF971579	173/206	84	-	-	-	0.013289	-	0.0125612	-	-	-	-	-	0.0061757	0.00286874
Unidentified sp. 3993_3233	Ascomycota	GU174422	556/556	100	-	-	0.0763359	-	-	-	-	-	-	-	0.00535733	-	0.00286874
Unidentified sp. 3993_3235	Ascomycota	JX898623	326/373	87	-	-	-	-	0.00797957	-	0.00839631	-	-	-	0.00535733	-	0.00286874
Unidentified sp. 3993_3238	Basidiomycota	KX449431	694/696	99	0.0143287	-	-	-	-	-	-	0.0114351	-	-	-	-	0.00286874
Unidentified sp. 3993_3239	Zoopagomycota	JX312518	178/188	95	-	-	-	-	-	0.0251225	-	-	-	-	-	0.0061757	0.00286874
Unidentified sp. 3993_3243	Basidiomycota	HE605284	171/183	93	-	-	-	-	-	-	-	0.0228702	-	-	-	0.0061757	0.00286874
Unidentified sp. 3993_3244	Zoopagomycota	MF481654	376/387	97	-	-	-	0.013289	-	0.0125612	-	-	-	-	-	0.0061757	0.00286874
Unidentified sp. 3993_3251	Basidiomycota	FJ013089	713/716	99	-	-	-	-	-	-	-	-	0.0607718	-	0.00535733	-	0.00286874
Unidentified sp. 3993_3252	Basidiomycota	KF617436	572/589	97	-	-	-	-	-	0.0251225	-	-	-	-	-	0.0061757	0.00286874
Unidentified sp. 3993_3254	Ascomycota	KF359648	345/403	86	-	-	-	0.013289	-	-	-	-	0.0303859	-	-	-	0.00286874
Unidentified sp. 3993_3256	Ascomycota	MH861094	558/559	99	0.0143287	-	-	-	-	0.0125612	-	-	-	-	-	-	0.00286874
Unidentified sp. 3993_3262	Zoopagomycota	MH624444	297/316	94	-	-	-	-	-	-	0.00839631	0.0114351	-	-	-	-	0.00286874
Unidentified sp. 3993_3266	Ascomycota	HM044500	501/502	99	-	0.0232992	-	-	-	-	0.00839631	-	-	-	-	-	0.00286874
Unidentified sp. 3993_3269	Ascomycota	JX042929	486/512	95	-	-	-	-	-	-	0.00839631	0.0114351	-	-	-	-	0.00286874
Unidentified sp. 3993_3276	Chytridiomycota	MF485459	285/292	98	-	-	-	0.013289	-	-	0.00839631	-	-	-	-	-	0.00286874
Unidentified sp. 3993_3279	Ascomycota	MF971379	438/470	93	-	-	-	-	-	0.0251225	-	-	-	-	-	0.0061757	0.00286874
Unidentified sp. 3993_3282	Ascomycota	KX499286	549/555	99	-	-	-	-	-	0.0251225	-	-	-	-	-	0.0061757	0.00286874
Unidentified sp. 3993_3283	Ascomycota	KY522949	540/553	98	-	-	-	-	0.00797957	-	-	0.0114351	-	-	-	-	0.00286874
Unidentified sp. 3993_3288	Basidiomycota	HE605249	315/383	82	-	0.0232992	-	-	-	-	-	-	0.0303859	-	-	-	0.00286874
Unidentified sp. 3993_3296	Mucoromycota	GU928714	85/89	96	-	-	-	-	-	-	-	-	-	0.0517866	-	0.0061757	0.00286874
Unidentified sp. 3993_3298	Ascomycota	FM999518	546/548	99	0.0143287	-	-	-	0.00797957	-	-	-	-	-	0.00535733	-	0.00286874
Unidentified sp. 3993_3301	Ascomycota	HM069474	523/600	87	-	-	-	-	0.00797957	-	-	-	0.0303859	-	0.00535733	-	0.00286874
Unidentified sp. 3993_3302	Ascomycota	MG274190	259/259	100	-	-	-	-	0.00797957	-	0.00839631	-	-	-	0.00535733	-	0.00286874
Unidentified sp. 3993_3303	Ascomycota	MH550484	558/559	99	-	0.0232992	-	-	-	-	-	0.0114351	-	-	-	0.0061757	0.00286874
Unidentified sp. 3993_3305	Basidiomycota	NR155681	631/633	99	-	-	0.0763359	-	-	-	-	-	-	-	0.00535733	-	0.00286874
Unidentified sp. 3993_3307	Ascomycota	MF161204	543/554	98	-	-	-	-	-	-	0.0167926	-	-	-	0.00535733	-	0.00286874
Unidentified sp. 3993_3308	Basidiomycota	KY932412	269/270	99	-	-	-	-	0.0159591	-	-	-	-	-	0.00535733	-	0.00286874
Unidentified sp. 3993_3312	Ascomycota	JX984800	539/576	94	-	-	-	-	-	0.0125612	-	0.0114351	-	-	-	0.0061757	0.00286874
Unidentified sp. 3993_3317	Ascomycota	HQ022292	552/619	89	-	-	-	0.0265781	-	-	-	-	-	-	-	0.0061757	0.00286874
Unidentified sp. 3993_3318	Ascomycota	FM999592	539/561	96	-	-	-	-	-	0.0125612	-	0.0114351	-	-	-	0.0061757	0.00286874
Unidentified sp. 3993_3321	Zoopagomycota	JX898624	317/377	84	0.0143287	-	-	-	-	0.0125612	-	-	-	-	-	-	0.00286874
Unidentified sp. 3993_3331	Ascomycota	MF487154	243/251	97	0.0143287	-	-	-	-	0.0125612	-	-	-	-	-	-	0.00286874
Unidentified sp. 3993_3333	Basidiomycota	GU910571	135/155	87	-	-	-	-	-	-	0.00839631	-	-	0.0258933	-	-	0.00286874
Unidentified sp. 3993_3335	Mucoromycota	KP889387	729/828	88	0.0143287	-	-	-	-	-	-	-	-	0.0258933	-	-	0.00286874
Unidentified sp. 3993_3339	Entorrhizomycota	KP413061	506/547	93	-	-	-	0.0265781	-	-	-	-	-	-	-	0.0061757	0.00286874
Unidentified sp. 3993_3340	Ascomycota	AF177148	338/405	83	-	-	-	-	-	-	0.0167926	-	-	-	0.00535733	-	0.00286874
Unidentified sp. 3993_3344	Ascomycota	MF510819	478/516	93	-	0.0232992	-	-	-	0.0125612	-	-	-	-	-	0.0061757	0.00286874
Unidentified sp. 3993_3348	Ascomycota	JX043195	517/604	86	-	-	-	-	0.0159591	-	-	-	-	-	0.00535733	-	0.00286874
Unidentified sp. 3993_3350	Ascomycota	LC273398	843/937	90	-	-	-	-	-	0.0125612	-	-	-	0.0258933	-	0.0061757	0.00286874
Unidentified sp. 3993_3372	Ascomycota	KF646106	546/550	99	-	0.0232992	-	-	-	-	-	-	0.0303859	-	-	-	0.00286874
Unidentified sp. 3993_3374	Basidiomycota	AB520526	589/618	95	-	-	-	-	-	-	-	-	-	0.0517866	-	0.0061757	0.00286874
Unidentified sp. 3993_3378	Ascomycota	MF571461	309/375	82	0.0143287	-	-	-	-	-	-	-	0.0303859	-	0.00535733	-	0.00286874
Unidentified sp. 3993_3379	Oomycota	LC034067	53/53	100	-	-	-	-	-	0.0125612	-	-	-	0.0258933	-	0.0061757	0.00286874
Unidentified sp. 3993_3386	Oomycota	AY598692	819/935	88	-	-	-	-	-	0.0251225	-	-	-	-	-	0.0061757	0.00286874
Unidentified sp. 3993_3391	Ascomycota	JQ272405	645/706	91	-	-	-	-	-	0.0251225	-	-	-	-	-	0.0061757	0.00286874
Unidentified sp. 3993_3392	Ascomycota	MG754937	495/500	99	-	-	-	0.0265781	-	-	-	-	-	-	-	0.0061757	0.00286874
Unidentified sp. 3993_3397	Blastocladiomycota	GU055678	602/610	99	-	-	-	0.013289	-	-	-	0.0114351	-	-	-	0.0061757	0.00286874
Unidentified sp. 3993_3399	Mucoromycota	MG670429	446/455	98	-	-	-	-	-	-	0.00839631	-	0.0303859	-	0.00535733	-	0.00286874
Unidentified sp. 3993_3402	Ascomycota	KM246501	461/528	97	-	-	-	-	-	-	-	0.0228702	-	-	-	0.0061757	0.00286874
Unidentified sp. 3993_3405	Ascomycota	MF482355	346/364	95	-	-	-	-	-	0.0251225	-	-	-	-	-	0.0061757	0.00286874
Unidentified sp. 3993_3411	Ascomycota	AJ279468	408/415	98	-	-	-	-	0.00797957	-	-	0.0114351	-	-	-	-	0.00286874
Unidentified sp. 3993_3412	Basidiomycota	MF481355	425/482	88	-	-	-	-	-	0.0125612	-	0.0114351	-	-	-	0.0061757	0.00286874
Unidentified sp. 3993_3414	Basidiomycota	DQ054577	719/720	99	-	-	-	0.013289	-	0.0125612	-	-	-	-	-	0.0061757	0.00286874
Unidentified sp. 3993_3418	Basidiomycota	MF971580	138/152	91	-	-	-	-	-	0.0125612	-	0.0114351	-	-	-	0.0061757	0.00286874
Unidentified sp. 3993_3425	Blastocladiomycota	KF297193	614/661	93	-	-	-	0.0265781	-	-	-	-	-	-	-	0.0061757	0.00286874
Unidentified sp. 3993_3431	Ascomycota	KM494178	293/296	99	-	-	-	-	-	0.0251225	-	-	-	-	-	0.0061757	0.00286874
Unidentified sp. 3993_3432	Basidiomycota	KP889756	184/197	93	-	-	-	-	-	0.0251225	-	-	-	-	-	0.0061757	0.00286874
Unidentified sp. 3993_3439	Ascomycota	KY687784	539/562	96	-	-	-	0.0265781	-	-	-	-	-	-	-	0.0061757	0.00286874
Unidentified sp. 3993_3441	Basidiomycota	MF971667	140/157	89	-	-	-	-	-	0.0125612	-	0.0114351	-	-	-	0.0061757	0.00286874
Unidentified sp. 3993_3442	Chytridiomycota	AY353257	158/162	98	-	-	-	-	-	-	0.00839631	0.0114351	-	-	-	-	0.00286874
Unidentified sp. 3993_3445	Zoopagomycota	JX915440	117/123	95	-	-	-	0.0265781	-	-	-	-	-	-	-	0.0061757	0.00286874
Unidentified sp. 3993_3449	Chytridiomycota	AM999669	133/156	85	-	-	-	-	-	-	0.0167926	-	-	-	0.00535733	-	0.00286874
Unidentified sp. 3993_3452	Basidiomycota	KP889730	660/670	99	-	0.0232992	-	-	-	0.0125612	-	-	-	-	-	0.0061757	0.00286874
Unidentified sp. 3993_3455	Mucoromycota	FM178265	423/436	97	-	-	-	0.0265781	-	-	-	-	-	-	-	0.0061757	0.00286874
Unidentified sp. 3993_3457	Ascomycota	KU687389	560/575	97	-	-	-	-	0.0159591	-	-	-	-	-	0.00535733	-	0.00286874
Unidentified sp. 3993_3463	Ascomycota	GU366726	530/552	96	-	-	-	-	-	-	-	0.0228702	-	-	-	0.0061757	0.00286874
Unidentified sp. 3993_3469	Basidiomycota	KX221798	284/303	94	-	-	-	-	-	0.0125612	0.00839631	-	-	-	-	-	0.00286874
Unidentified sp. 3993_3471	Ascomycota	MF971274	583/602	97	0.0143287	0.0232992	-	-	-	-	-	-	-	-	-	-	0.00286874
Unidentified sp. 3993_3473	Ascomycota	KT219383	273/275	99	-	-	-	-	-	0.0125612	-	0.0114351	-	-	-	0.0061757	0.00286874
Unidentified sp. 3993_3475	Basidiomycota	KY105552	107/125	86	-	-	-	0.013289	0.00797957	-	-	-	-	-	-	-	0.00286874
Unidentified sp. 3993_3480	Ascomycota	KF617902	527/532	99	0.0143287	0.0232992	-	-	-	-	-	-	-	-	-	-	0.00286874
Unidentified sp. 3993_3481	Ascomycota	KC965981	545/551	99	-	-	-	-	0.00797957	0.0125612	-	-	-	-	-	-	0.00286874
Unidentified sp. 3993_3483	Chytridiomycota	AM999756	169/178	95	-	0.0232992	-	0.013289	-	-	-	-	-	-	-	0.0061757	0.00286874
Unidentified sp. 3993_3485	Basidiomycota	MF971580	119/124	96	-	-	-	0.013289	-	-	-	0.0114351	-	-	-	0.0061757	0.00286874
Unidentified sp. 3993_3487	Chytridiomycota	EU096311	295/296	99	-	-	-	-	-	0.0251225	-	-	-	-	-	0.0061757	0.00286874
Unidentified sp. 3993_3489	Chytridiomycota	MF481426	402/405	99	-	-	-	-	-	0.0125612	-	0.0114351	-	-	-	0.0061757	0.00286874
Unidentified sp. 3993_3492	Oomycota	FR825599	704/709	99	-	-	-	-	-	-	-	0.0228702	-	-	-	0.0061757	0.00286874
Unidentified sp. 3993_3493	Basidiomycota	KM454165	813/817	99	-	-	0.0763359	-	-	-	-	-	-	-	0.00535733	-	0.00286874
Unidentified sp. 3993_3494	Basidiomycota	KY430553	744/748	99	-	-	-	-	-	-	-	-	0.0607718	-	0.00535733	-	0.00286874
Unidentified sp. 3993_3497	Ascomycota	JQ435795	1439/1545	93	-	-	-	-	-	-	-	-	-	0.0517866	-	0.0061757	0.00286874
Unidentified sp. 3993_3502	Basidiomycota	HM069474	423/475	89	-	-	-	-	-	-	-	0.0114351	0.0303859	-	-	-	0.00286874
Unidentified sp. 3993_3504	Basidiomycota	MF971580	157/177	89	-	-	-	0.0265781	-	-	-	-	-	-	-	0.0061757	0.00286874
Unidentified sp. 3993_3505	Basidiomycota	KX221548	318/333	95	-	0.0232992	-	0.013289	-	-	-	-	-	-	-	0.0061757	0.00286874
Unidentified sp. 3993_3507	Basidiomycota	HQ446006	137/152	90	-	0.0232992	-	0.013289	-	-	-	-	-	-	-	0.0061757	0.00286874
Unidentified sp. 3993_3509	Ascomycota	MF971858	108/116	93	-	0.0232992	-	-	-	-	-	0.0114351	-	-	-	0.0061757	0.00286874
Unidentified sp. 3993_3511	Basidiomycota	MF971580	126/135	93	-	-	-	-	-	0.0251225	-	-	-	-	-	0.0061757	0.00286874
Unidentified sp. 3993_3514	Ascomycota	KY687784	535/564	95	-	-	-	-	-	-	-	0.0114351	-	0.0258933	-	0.0061757	0.00286874
Unidentified sp. 3993_3518	Basidiomycota	KF617950	666/678	98	-	0.0232992	-	-	-	0.0125612	-	-	-	-	-	0.0061757	0.00286874
Unidentified sp. 3993_3520	Ascomycota	EU292512	541/549	99	-	-	-	-	-	0.0125612	0.00839631	-	-	-	-	-	0.00286874
Unidentified sp. 3993_3525	Basidiomycota	HQ446006	165/187	88	-	-	-	-	0.0159591	-	-	-	-	-	0.00535733	-	0.00286874
Unidentified sp. 3993_3526	Ascomycota	JF300404	497/558	89	-	-	-	-	0.00797957	-	0.00839631	-	-	-	0.00535733	-	0.00286874
Unidentified sp. 3993_3858	Basidiomycota	KC766066	480/480	100	-	-	-	-	0.00797957	0.0125612	-	-	-	-	-	-	0.00286874
Unidentified sp. 3993_4738	Mucoromycota	MF481341	403/411	98	-	-	-	-	0.0159591	-	-	-	-	-	0.00535733	-	0.00286874
Unidentified sp. 3993_5694	Ascomycota	MF569999	354/354	100	0.0143287	0.0232992	-	-	-	-	-	-	-	-	-	-	0.00286874
Unidentified sp. 3993_5996	Ascomycota	MH864121	547/549	99	-	-	-	-	-	-	-	0.0228702	-	-	-	0.0061757	0.00286874
Unidentified sp. 3993_6455	Blastocladiomycota	KC222809	522/587	89	-	-	-	-	-	-	-	-	-	0.0517866	-	0.0061757	0.00286874
Unidentified sp. 3993_7263	Ascomycota	DQ309240	542/544	99	-	-	-	-	0.0159591	-	-	-	-	-	0.00535733	-	0.00286874
Unidentified sp. 3993_8197	Ascomycota	HG937042	490/559	88	-	-	-	-	-	0.0251225	-	-	-	-	-	0.0061757	0.00286874
Unidentified sp. 3993_8865	Basidiomycota	KP889922	601/603	99	-	-	-	-	-	-	-	0.0228702	-	-	-	0.0061757	0.00286874
Unidentified sp. 3993_9042	Ascomycota	DQ421225	570/570	100	-	-	-	0.0265781	-	-	-	-	-	-	-	0.0061757	0.00286874
Unidentified sp. 3993_9458	Basidiomycota	FJ820544	613/615	99	-	-	-	0.0265781	-	-	-	-	-	-	-	0.0061757	0.00286874
Ussula versicolor	Basidiomycota	MG687334	546/547	99	0.0286574	-	-	-	-	-	-	-	-	-	0.00535733	-	0.00286874
Utstroemia sydowiana	Ascomycota	LT158447	546/546	100	0.0143287	-	-	-	-	-	0.00839631	-	-	-	0.00535733	-	0.00286874
Varicosporellopsis aquatilis	Ascomycota	MH107922	545/546	99	-	-	-	-	-	0.0125612	-	0.0114351	-	-	-	0.0061757	0.00286874
Verticillium sinense	Ascomycota	AJ292415	527/530	99	-	-	-	-	0.00797957	-	0.00839631	-	-	-	0.00535733	-	0.00286874
Vishniacozyma heimaeyensis	Basidiomycota	KY105824	521/523	99	-	0.0232992	0.0381679	-	-	-	-	-	-	-	-	-	0.00286874
Zopfiella pleuropora	Ascomycota	MH859828	556/558	99	-	-	-	-	-	0.0251225	-	-	-	-	-	0.0061757	0.00286874
Hypocreales sp. 3993_1935	Ascomycota	HG936998	582/583	99	-	-	-	-	-	-	-	-	-	0.0258933	-	-	0.00143437
Arthrobotrys oligospora	Ascomycota	MK253276	274/275	99	-	-	-	-	-	-	-	-	-	0.0258933	-	-	0.00143437
Ceratobasidium sp. 3993_3448	Basidiomycota	KC782940	651/654	99	-	-	-	0.013289	-	-	-	-	-	-	-	-	0.00143437
Cortinarius castaneopallens	Basidiomycota	MH784780	588/590	99	-	0.0232992	-	-	-	-	-	-	-	-	-	-	0.00143437
Dothideomycetes sp. 3993_3159	Ascomycota	AB752255	901/909	99	-	-	-	-	-	-	-	-	-	0.0258933	-	-	0.00143437
Inocybe sp. 3993_1008	Basidiomycota	KX867466	637/637	100	-	-	-	-	-	-	0.00839631	-	-	-	-	-	0.00143437
Pilidium sp. 3993_1444	Ascomycota	KF367478	465/468	99	-	-	-	-	-	-	-	-	-	0.0258933	-	-	0.00143437
Pythium sp. 3993_3285	Oomycota	HQ643778	1150/1153	99	-	-	-	-	-	-	-	-	-	0.0258933	-	-	0.00143437
Preussia subticinensis	Ascomycota	AY943051	515/515	100	-	0.0232992	-	-	-	-	-	-	-	-	-	-	0.00143437
Rhizoctonia sp. 3993_2031	Basidiomycota	KC176298	627/630	99	-	-	0.0381679	-	-	-	-	-	-	-	-	-	0.00143437
Sordariomycetes sp. 3993_1105	Ascomycota	KY742564	562/562	100	-	-	-	-	-	0.0125612	-	-	-	-	-	-	0.00143437
Unidentified sp. 3993_1820	Chytridiomycota	MF481305	398/416	96	-	0.0232992	-	-	-	-	-	-	-	-	-	-	0.00143437
Unidentified sp. 3993_1913	Basidiomycota	MF483010	344/347	99	-	-	0.0381679	-	-	-	-	-	-	-	-	-	0.00143437
Unidentified sp. 3993_1953	Basidiomycota	MG765268	557/605	92	-	-	-	-	-	0.0125612	-	-	-	-	-	-	0.00143437
Unidentified sp. 3993_2052	Basidiomycota	MF570926	383/406	94	-	-	-	0.013289	-	-	-	-	-	-	-	-	0.00143437
Unidentified sp. 3993_2109	Ascomycota	KC869697	268/330	81	0.0143287	-	-	-	-	-	-	-	-	-	-	-	0.00143437
Unidentified sp. 3993_2403	Ascomycota	HG935987	571/574	99	-	-	0.0381679	-	-	-	-	-	-	-	-	-	0.00143437
Unidentified sp. 3993_2421	Chytridiomycota	KX222709	407/419	97	0.0143287	-	-	-	-	-	-	-	-	-	-	-	0.00143437
Unidentified sp. 3993_2457	Ascomycota	JX135041	284/284	100	-	-	-	0.013289	-	-	-	-	-	-	-	-	0.00143437
Unidentified sp. 3993_2467	Ascomycota	KF617471	717/731	98	-	-	-	0.013289	-	-	-	-	-	-	-	-	0.00143437
Unidentified sp. 3993_2508	Chytridiomycota	KX194166	428/431	99	-	-	0.0381679	-	-	-	-	-	-	-	-	-	0.00143437
Unidentified sp. 3993_2515	Basidiomycota	KU534795	511/610	84	-	-	-	0.013289	-	-	-	-	-	-	-	-	0.00143437
Unidentified sp. 3993_2531	Ascomycota	MF487178	357/392	91	-	-	-	-	-	-	0.00839631	-	-	-	-	-	0.00143437
Unidentified sp. 3993_2652	Ascomycota	AB520298	262/262	100	-	-	-	-	-	-	-	0.0114351	-	-	-	-	0.00143437
Unidentified sp. 3993_2662	Ascomycota	MF487577	349/356	98	-	-	-	-	-	-	0.00839631	-	-	-	-	-	0.00143437
Unidentified sp. 3993_2694	Ascomycota	KC965582	521/602	87	-	-	-	-	-	-	-	-	0.0303859	-	-	-	0.00143437
Unidentified sp. 3993_2696	Basidiomycota	MF971579	171/200	86	-	-	-	0.013289	-	-	-	-	-	-	-	-	0.00143437
Unidentified sp. 3993_2706	Basidiomycota	HQ446006	164/193	85	-	-	-	-	-	-	-	-	-	0.0258933	-	-	0.00143437
Unidentified sp. 3993_2775	Chytridiomycota	DQ421156	162/165	98	-	-	-	-	-	-	-	-	-	0.0258933	-	-	0.00143437
Unidentified sp. 3993_2783	Mucoromycota	MF481458	399/402	99	-	-	-	-	-	-	0.00839631	-	-	-	-	-	0.00143437
Unidentified sp. 3993_2784	Basidiomycota	CP030254	723/728	99	-	-	-	-	0.00797957	-	-	-	-	-	-	-	0.00143437
Unidentified sp. 3993_2823	Basidiomycota	MF571499	380/415	92	-	-	-	-	-	-	-	-	-	0.0258933	-	-	0.00143437
Unidentified sp. 3993_2851	Ascomycota	KP889925	316/373	85	-	-	-	-	0.00797957	-	-	-	-	-	-	-	0.00143437
Unidentified sp. 3993_2857	Ascomycota	HM239957	489/564	87	-	-	-	-	-	0.0125612	-	-	-	-	-	-	0.00143437
Unidentified sp. 3993_2865	Ascomycota	MF599110	450/450	100	-	-	-	-	-	-	-	-	-	0.0258933	-	-	0.00143437
Unidentified sp. 3993_2889	Ascomycota	JX325680	471/492	96	-	-	-	-	0.00797957	-	-	-	-	-	-	-	0.00143437
Unidentified sp. 3993_2911	Ascomycota	MK396893	207/209	99	-	-	-	-	-	-	-	0.0114351	-	-	-	-	0.00143437
Unidentified sp. 3993_2913	Basidiomycota	HQ446006	157/178	88	-	0.0232992	-	-	-	-	-	-	-	-	-	-	0.00143437
Unidentified sp. 3993_2920	Mucoromycota	KF297176	476/496	96	-	-	-	-	-	-	0.00839631	-	-	-	-	-	0.00143437
Unidentified sp. 3993_2963	Basidiomycota	KF435260	95/106	90	-	-	-	0.013289	-	-	-	-	-	-	-	-	0.00143437
Unidentified sp. 3993_2981	Basidiomycota	HE605284	241/277	87	-	-	-	-	0.00797957	-	-	-	-	-	-	-	0.00143437
Unidentified sp. 3993_3040	Ascomycota	KP278164	816/931	88	-	-	-	-	-	-	0.00839631	-	-	-	-	-	0.00143437
Unidentified sp. 3993_3104	Chytridiomycota	GU941370	121/136	89	0.0143287	-	-	-	-	-	-	-	-	-	-	-	0.00143437
Unidentified sp. 3993_3117	Ascomycota	JQ666491	544/557	98	-	-	-	-	-	0.0125612	-	-	-	-	-	-	0.00143437
Unidentified sp. 3993_3128	Ascomycota	KX195949	371/448	83	-	-	-	-	-	-	0.00839631	-	-	-	-	-	0.00143437
Unidentified sp. 3993_3142	Basidiomycota	HQ436041	709/800	89	-	-	-	0.013289	-	-	-	-	-	-	-	-	0.00143437
Unidentified sp. 3993_3174	Chytridiomycota	MF482346	354/362	98	-	-	-	0.013289	-	-	-	-	-	-	-	-	0.00143437
Unidentified sp. 3993_3175	Basidiomycota	KX221061	381/431	88	0.0143287	-	-	-	-	-	-	-	-	-	-	-	0.00143437
Unidentified sp. 3993_3227	Ascomycota	NR153543	441/505	87	-	-	-	-	-	-	-	0.0114351	-	-	-	-	0.00143437
Unidentified sp. 3993_3255	Basidiomycota	FJ687268	616/656	94	-	-	-	-	-	-	0.00839631	-	-	-	-	-	0.00143437
Unidentified sp. 3993_3260	Basidiomycota	MH801217	284/284	100	-	-	-	-	-	-	-	-	0.0303859	-	-	-	0.00143437
Unidentified sp. 3993_3289	Ascomycota	MF482035	358/370	97	-	0.0232992	-	-	-	-	-	-	-	-	-	-	0.00143437
Unidentified sp. 3993_3292	Ascomycota	FJ553168	579/582	99	-	-	-	-	-	-	-	-	-	0.0258933	-	-	0.00143437
Unidentified sp. 3993_3336	Basidiomycota	MH624838	406/416	98	-	-	-	-	-	-	0.00839631	-	-	-	-	-	0.00143437
Unidentified sp. 3993_3419	Ascomycota	HQ022030	567/629	90	-	-	-	-	-	0.0125612	-	-	-	-	-	-	0.00143437
[truncated: 7 more rows]
